# Supplementary material for: (2E)-3-(3-Bromo-4-meth­oxy­phen­yl)-1-(4,4′′-difluoro-5′-meth­oxy-1,1′:3′,1′′-terphenyl-4′-yl)prop-2-en-1-one
Source: Acta Crystallogr Sect E Struct Rep Online. 2011 Nov 30;67(Pt 12):o3514. doi: 10.1107/S1600536811050884 (PMC3239135; doi:10.1107/S1600536811050884)
Supplement: Supplementary file 1 [file e-67-o3514-sup1.cif]

##############################################################################
#                                                                            #
# This CIF contains the data in a paper accepted for publication in          #
# Acta Crystallographica Section E. It conforms to the requirements of       #
# Notes for Authors for Acta Crystallographica Section E, and has been       #
# peer reviewed under the auspices of the IUCr Commission on Journals.       #
#                                                                            #
# Full details of the Crystallographic Information File format               #
# are given in the paper "The Crystallographic Information File (CIF):       #
# a New Standard Archive File for Crystallography" by S. R. Hall, F. H.      #
# Allen and I. D. Brown [Acta Cryst. (1991), A47, 655-685].                  #
#                                                                            #
# The current version of the core CIF dictionary is obtainable from          #
# ftp://ftp.iucr.org/pub/cif_core.dic.                                       #
#                                                                            #
# Software is freely available for graphical display of the structure(s)     #
# in this CIF. For information consult the CIF software page                 #
# http://www.iucr.org/resources/cif/software.                                #
#                                                                            #
# This file may be used for bona fide research purposes within the           #
# scientific community so long as proper attribution is given to the journal # 
# article from which it was obtained.                                        #
#                                                                            #
##############################################################################
data_global
_audit_creation_method     'form.cif (version 2.0)'
_journal_data_validation_number     ?
_journal_date_recd_electronic     2011-11-25
_journal_date_accepted     2011-11-26
_journal_name_full     'Acta Crystallographica, Section E'
_journal_year     2011
_journal_volume     67
_journal_issue     12
_journal_page_first     o3514
_journal_page_last     o3514
_journal_paper_category     QO
_journal_paper_doi     10.1107/S1600536811050884
_journal_coeditor_code     HB6536
_publ_contact_author_name     'Prof. Fun, Hoong-Kun'
_publ_contact_author_address
;
      X-ray Crystallography Unit
      School of Physics
      Universiti Sains Malaysia
      11800 USM, Penang
      MALAYSIA
;
_publ_contact_author_email     'hkfun@usm.my'
_publ_contact_author_fax     '604 6579150'
_publ_contact_author_phone     '604 6533652'
_publ_section_title
;\
(2<i>E</i>)-3-(3-Bromo-4-methoxyphenyl)-1-(4,4''-difluoro-5'-methoxy-1,1':3',\
1''-terphenyl-4'-yl)prop-2-en-1-one
;
loop_
    _publ_author_name
    _publ_author_footnote
    _publ_author_address
    'Hoong-Kun Fun'
;
      Thomson Reuters ResearcherID: A-3561-2009.
;
;     X-ray Crystallography Unit
      School of Physics
      Universiti Sains Malaysia
      11800 USM, Penang
      Malaysia
;
    'Tara Shahani' ?
;
      X-ray Crystallography Unit
      School of Physics
      Universiti Sains Malaysia
      11800 USM, Penang
      Malaysia
;
    'S. Samshuddin' ?
;
      Department of Studies in Chemistry,
      Mangalore University,
      Mangalagangotri 574 199,
      India
;
    'B. Narayana' ?
;
      Department of Studies in Chemistry,
      Mangalore University,
      Mangalagangotri 574 199,
      India
;
    'B. K. Sarojini       ' ?
;
      Department of Chemistry,
      P.A. College of Engineering,
      Nadupadavu,
      Mangalore 574 153,
      India
;
data_I
_audit_creation_method     SHELXL-97
_chemical_name_systematic
;
(2<i>E</i>)-3-(3-Bromo-4-methoxyphenyl)-1-(4,4''-difluoro-5'-methoxy-
1,1':3',1''-terphenyl-4'-yl)prop-2-en-1-one
;
_chemical_name_common     ?
_chemical_formula_moiety     'C29 H21 Br F2 O3'
_chemical_formula_sum     'C29 H21 Br F2 O3'
_chemical_formula_iupac     'C29 H21 Br F2 O3'
_chemical_formula_weight     535.37
_chemical_melting_point     ?
_symmetry_cell_setting     monoclinic
_symmetry_space_group_name_H-M     'P 21/n'
_symmetry_space_group_name_Hall     '-P 2yn'
loop_
    _symmetry_equiv_pos_as_xyz
    'x, y, z'
    '-x+1/2, y+1/2, -z+1/2'
    '-x, -y, -z'
    'x-1/2, -y-1/2, z-1/2'
_cell_length_a     9.6902(6)
_cell_length_b     20.3345(12)
_cell_length_c     12.9556(8)
_cell_angle_alpha     90.00
_cell_angle_beta     110.6360(10)
_cell_angle_gamma     90.00
_cell_volume     2389.0(3)
_cell_formula_units_Z     4
_cell_measurement_reflns_used     5893
_cell_measurement_theta_min     2.28
_cell_measurement_theta_max     26.74
_cell_measurement_temperature     296(2)
_exptl_crystal_description     'block'
_exptl_crystal_colour     'colourless'
_exptl_crystal_size_max     0.42
_exptl_crystal_size_mid     0.15
_exptl_crystal_size_min     0.10
_exptl_crystal_density_diffrn     1.488
_exptl_crystal_density_meas     ?
_exptl_crystal_density_method     'not measured'
_exptl_crystal_F_000     1088
_exptl_absorpt_coefficient_mu     1.766
_exptl_absorpt_correction_type     multi-scan
_exptl_absorpt_process_details     '(<i>SADABS</i>; Bruker, 2009)'
_exptl_absorpt_correction_T_min     0.5249
_exptl_absorpt_correction_T_max     0.8432
_exptl_special_details     ?
_diffrn_ambient_temperature     296(2)
_diffrn_radiation_type     MoK\a
_diffrn_radiation_wavelength     0.71073
_diffrn_radiation_source     'fine-focus sealed tube'
_diffrn_radiation_monochromator     graphite
_diffrn_measurement_device_type     'Bruker SMART APEXII CCD'
_diffrn_measurement_method     '\f and \w scans'
_diffrn_detector_area_resol_mean     ?
_diffrn_reflns_number     22747
_diffrn_reflns_av_R_equivalents     0.0321
_diffrn_reflns_av_sigmaI/netI     0.0321
_diffrn_reflns_theta_min     1.96
_diffrn_reflns_theta_max     27.50
_diffrn_reflns_theta_full     27.50
_diffrn_measured_fraction_theta_max     0.993
_diffrn_measured_fraction_theta_full     0.993
_diffrn_reflns_limit_h_min     -12
_diffrn_reflns_limit_h_max     12
_diffrn_reflns_limit_k_min     -26
_diffrn_reflns_limit_k_max     26
_diffrn_reflns_limit_l_min     -16
_diffrn_reflns_limit_l_max     16
_diffrn_standards_number     0
_diffrn_standards_interval_count     .
_diffrn_standards_interval_time     .
_diffrn_standards_decay_%     ?
_refine_special_details
;
Refinement of <i>F</i>^2^ against ALL reflections. The weighted <i>R</i>-factor
<i>wR</i> and goodness of fit <i>S</i> are based on <i>F</i>^2^, conventional
<i>R</i>-factors <i>R</i> are based on <i>F</i>, with <i>F</i> set to zero for
negative <i>F</i>^2^. The threshold expression of <i>F</i>^2^ >
\s(<i>F</i>^2^) is used only for calculating <i>R</i>-factors(gt) <i>etc</i>.
and is not relevant to the choice of reflections for refinement.
<i>R</i>-factors based on <i>F</i>^2^ are statistically about twice as large
as those based on <i>F</i>, and <i>R</i>- factors based on ALL data will be
even larger.
;
_reflns_number_total     5455
_reflns_number_gt     4111
_reflns_threshold_expression     I>2\s(I)
_refine_ls_structure_factor_coef     Fsqd
_refine_ls_matrix_type     full
_refine_ls_R_factor_all     0.0755
_refine_ls_R_factor_gt     0.0557
_refine_ls_wR_factor_gt     0.1662
_refine_ls_wR_factor_ref     0.1826
_refine_ls_goodness_of_fit_ref     1.039
_refine_ls_restrained_S_all     1.039
_refine_ls_number_reflns     5455
_refine_ls_number_parameters     318
_refine_ls_number_restraints     0
_refine_ls_hydrogen_treatment     constr
_refine_ls_weighting_scheme     calc
_refine_ls_weighting_details
         'calc w=1/[\s^2^(Fo^2^)+(0.1002P)^2^+2.4710P] where P=(Fo^2^+2Fc^2^)/3'
_atom_sites_solution_hydrogens     geom
_atom_sites_solution_primary     direct
_atom_sites_solution_secondary     difmap
_refine_ls_shift/su_max     ?
_refine_ls_shift/su_max_lt     0.001
_refine_ls_shift/su_mean     0.000
_refine_diff_density_max     1.962
_refine_diff_density_min     -0.386
_refine_ls_extinction_method     none
_refine_ls_extinction_coef     ?
loop_
    _atom_type_symbol
    _atom_type_description
    _atom_type_scat_dispersion_real
    _atom_type_scat_dispersion_imag
    _atom_type_scat_source
    'C' 'C' 0.0033 0.0016
                         'International Tables Vol C Tables 4.2.6.8 and 6.1.1.4'
    'H' 'H' 0.0000 0.0000
                         'International Tables Vol C Tables 4.2.6.8 and 6.1.1.4'
    'O' 'O' 0.0106 0.0060
                         'International Tables Vol C Tables 4.2.6.8 and 6.1.1.4'
    'F' 'F' 0.0171 0.0103
                         'International Tables Vol C Tables 4.2.6.8 and 6.1.1.4'
    'Br' 'Br' -0.2901 2.4595
                         'International Tables Vol C Tables 4.2.6.8 and 6.1.1.4'
_computing_data_collection     'APEX2 (Bruker, 2009)'
_computing_cell_refinement     'SAINT (Bruker, 2009)'
_computing_data_reduction     'SAINT (Bruker, 2009)'
_computing_structure_solution     'SHELXTL (Sheldrick, 2008)'
_computing_structure_refinement     'SHELXTL (Sheldrick, 2008)'
_computing_molecular_graphics     'SHELXTL (Sheldrick, 2008)'
_computing_publication_material
;
SHELXTL (Sheldrick, 2008) and PLATON (Spek, 2009)
;
loop_
    _atom_site_type_symbol
    _atom_site_label
    _atom_site_fract_x
    _atom_site_fract_y
    _atom_site_fract_z
    _atom_site_U_iso_or_equiv
    _atom_site_adp_type
    _atom_site_calc_flag
    _atom_site_refinement_flags
    _atom_site_occupancy
    _atom_site_symmetry_multiplicity
    _atom_site_disorder_assembly
    _atom_site_disorder_group
    Br Br1 0.78171(4) 0.01704(2) 0.94057(4) 0.05838(18) Uani d . 1 1 . .
    F F1 -0.8898(3) 0.02285(16) 0.3378(3) 0.0829(9) Uani d . 1 1 . .
    F F2 -0.0561(4) 0.2180(2) 1.2026(2) 0.0959(11) Uani d . 1 1 . .
    O O1 0.0167(3) 0.16491(14) 0.5498(2) 0.0466(6) Uani d . 1 1 . .
    O O2 0.1325(3) 0.24970(13) 0.7986(2) 0.0544(7) Uani d . 1 1 . .
    O O3 0.6494(3) -0.11520(13) 0.9196(2) 0.0549(7) Uani d . 1 1 . .
    C C1 -0.5661(4) 0.0674(2) 0.5680(3) 0.0491(9) Uani d . 1 1 . .
    H H1A -0.5261 0.0601 0.6436 0.059 Uiso calc R 1 1 . .
    C C2 -0.7014(5) 0.0404(2) 0.5087(4) 0.0576(10) Uani d . 1 1 . .
    H H2A -0.7535 0.0160 0.5435 0.069 Uiso calc R 1 1 . .
    C C3 -0.7566(4) 0.0505(2) 0.3978(4) 0.0556(10) Uani d . 1 1 . .
    C C4 -0.6843(5) 0.0873(2) 0.3442(3) 0.0593(11) Uani d . 1 1 . .
    H H4A -0.7248 0.0932 0.2683 0.071 Uiso calc R 1 1 . .
    C C5 -0.5502(4) 0.1154(2) 0.4048(3) 0.0501(9) Uani d . 1 1 . .
    H H5A -0.5012 0.1413 0.3695 0.060 Uiso calc R 1 1 . .
    C C6 -0.4877(4) 0.10529(17) 0.5181(3) 0.0377(7) Uani d . 1 1 . .
    C C7 -0.3388(4) 0.13085(16) 0.5830(3) 0.0359(7) Uani d . 1 1 . .
    C C8 -0.2327(4) 0.13664(16) 0.5331(3) 0.0374(7) Uani d . 1 1 . .
    H H8A -0.2575 0.1274 0.4585 0.045 Uiso calc R 1 1 . .
    C C9 -0.0913(4) 0.15609(16) 0.5949(3) 0.0352(7) Uani d . 1 1 . .
    C C10 -0.0501(4) 0.17015(14) 0.7068(3) 0.0334(6) Uani d . 1 1 . .
    C C11 -0.1565(4) 0.16733(15) 0.7562(3) 0.0343(7) Uani d . 1 1 . .
    C C12 -0.2992(4) 0.14751(16) 0.6934(3) 0.0370(7) Uani d . 1 1 . .
    H H12A -0.3700 0.1454 0.7265 0.044 Uiso calc R 1 1 . .
    C C13 -0.1240(4) 0.18309(16) 0.8754(3) 0.0358(7) Uani d . 1 1 . .
    C C14 -0.0050(4) 0.1557(2) 0.9580(3) 0.0498(9) Uani d . 1 1 . .
    H H14A 0.0608 0.1290 0.9396 0.060 Uiso calc R 1 1 . .
    C C15 0.0168(5) 0.1677(3) 1.0683(3) 0.0655(13) Uani d . 1 1 . .
    H H15A 0.0965 0.1490 1.1238 0.079 Uiso calc R 1 1 . .
    C C16 -0.0789(5) 0.2065(3) 1.0936(3) 0.0594(11) Uani d . 1 1 . .
    C C17 -0.1966(5) 0.2347(2) 1.0165(3) 0.0594(11) Uani d . 1 1 . .
    H H17A -0.2609 0.2615 1.0366 0.071 Uiso calc R 1 1 . .
    C C18 -0.2189(4) 0.2226(2) 0.9060(3) 0.0501(9) Uani d . 1 1 . .
    H H18A -0.2995 0.2414 0.8517 0.060 Uiso calc R 1 1 . .
    C C19 0.1073(4) 0.19288(17) 0.7681(3) 0.0387(7) Uani d . 1 1 . .
    C C20 0.2285(4) 0.14534(19) 0.7912(3) 0.0448(8) Uani d . 1 1 . .
    H H20A 0.3242 0.1617 0.8134 0.054 Uiso calc R 1 1 . .
    C C21 0.2106(4) 0.08060(18) 0.7826(3) 0.0417(8) Uani d . 1 1 . .
    H H21A 0.1137 0.0658 0.7531 0.050 Uiso calc R 1 1 . .
    C C22 0.3256(4) 0.02905(18) 0.8141(3) 0.0409(8) Uani d . 1 1 . .
    C C23 0.2855(5) -0.03641(19) 0.8042(3) 0.0484(9) Uani d . 1 1 . .
    H H23A 0.1861 -0.0475 0.7752 0.058 Uiso calc R 1 1 . .
    C C24 0.3908(4) -0.08650(18) 0.8367(3) 0.0489(9) Uani d . 1 1 . .
    H H24A 0.3613 -0.1303 0.8284 0.059 Uiso calc R 1 1 . .
    C C25 0.5372(4) -0.07106(17) 0.8808(3) 0.0421(8) Uani d . 1 1 . .
    C C26 0.5802(4) -0.00506(17) 0.8881(3) 0.0383(7) Uani d . 1 1 . .
    C C27 0.4753(4) 0.04443(16) 0.8566(3) 0.0400(7) Uani d . 1 1 . .
    H H27A 0.5050 0.0882 0.8638 0.048 Uiso calc R 1 1 . .
    C C28 -0.0242(5) 0.1550(3) 0.4338(3) 0.0589(11) Uani d . 1 1 . .
    H H28A 0.0605 0.1613 0.4128 0.088 Uiso calc R 1 1 . .
    H H28B -0.0993 0.1861 0.3953 0.088 Uiso calc R 1 1 . .
    H H28C -0.0611 0.1112 0.4154 0.088 Uiso calc R 1 1 . .
    C C29 0.6106(6) -0.1824(2) 0.9226(5) 0.0765(16) Uani d . 1 1 . .
    H H29A 0.6980 -0.2078 0.9582 0.115 Uiso calc R 1 1 . .
    H H29B 0.5628 -0.1982 0.8487 0.115 Uiso calc R 1 1 . .
    H H29D 0.5447 -0.1866 0.9629 0.115 Uiso calc R 1 1 . .
loop_
    _atom_site_aniso_label
    _atom_site_aniso_U_11
    _atom_site_aniso_U_22
    _atom_site_aniso_U_33
    _atom_site_aniso_U_12
    _atom_site_aniso_U_13
    _atom_site_aniso_U_23
    Br1 0.0392(3) 0.0565(3) 0.0762(3) -0.00361(17) 0.0164(2) 0.00561(19)
    F1 0.0413(15) 0.103(2) 0.084(2) -0.0160(14) -0.0029(13) -0.0303(17)
    F2 0.085(2) 0.171(3) 0.0257(12) 0.012(2) 0.0129(12) -0.0121(16)
    O1 0.0403(14) 0.0676(16) 0.0333(12) -0.0086(12) 0.0147(10) -0.0034(11)
    O2 0.0516(16) 0.0418(13) 0.0579(17) -0.0058(12) 0.0043(13) -0.0058(12)
    O3 0.0495(16) 0.0413(13) 0.0627(18) 0.0056(12) 0.0056(13) 0.0002(12)
    C1 0.045(2) 0.062(2) 0.0364(18) -0.0089(17) 0.0105(16) -0.0036(17)
    C2 0.047(2) 0.069(2) 0.056(2) -0.014(2) 0.0173(19) -0.010(2)
    C3 0.0277(18) 0.067(3) 0.061(3) -0.0006(17) 0.0009(17) -0.019(2)
    C4 0.042(2) 0.084(3) 0.038(2) 0.007(2) -0.0024(17) -0.0061(19)
    C5 0.040(2) 0.072(2) 0.0331(18) 0.0042(18) 0.0068(15) 0.0042(17)
    C6 0.0321(17) 0.0477(17) 0.0295(16) 0.0008(14) 0.0061(13) -0.0046(14)
    C7 0.0331(17) 0.0390(15) 0.0311(16) 0.0017(13) 0.0059(13) 0.0005(12)
    C8 0.0419(19) 0.0414(16) 0.0268(15) -0.0006(14) 0.0095(13) -0.0013(13)
    C9 0.0356(17) 0.0369(15) 0.0333(16) 0.0004(13) 0.0124(13) 0.0005(12)
    C10 0.0341(17) 0.0321(14) 0.0296(15) 0.0013(12) 0.0055(13) 0.0027(12)
    C11 0.0377(18) 0.0340(14) 0.0264(15) 0.0012(13) 0.0056(13) 0.0014(12)
    C12 0.0354(17) 0.0430(16) 0.0308(16) 0.0004(13) 0.0094(13) 0.0000(13)
    C13 0.0360(17) 0.0425(16) 0.0256(15) -0.0026(13) 0.0068(13) 0.0007(12)
    C14 0.040(2) 0.069(2) 0.0356(18) 0.0120(18) 0.0085(15) 0.0064(17)
    C15 0.048(2) 0.107(4) 0.031(2) 0.016(2) 0.0018(17) 0.011(2)
    C16 0.056(2) 0.095(3) 0.0243(17) -0.003(2) 0.0115(16) -0.0065(19)
    C17 0.057(3) 0.081(3) 0.040(2) 0.014(2) 0.0156(18) -0.0076(19)
    C18 0.050(2) 0.061(2) 0.0320(18) 0.0145(18) 0.0047(15) -0.0016(16)
    C19 0.0379(18) 0.0423(17) 0.0318(16) -0.0030(14) 0.0070(13) 0.0006(13)
    C20 0.0299(17) 0.055(2) 0.044(2) 0.0015(15) 0.0064(15) 0.0005(16)
    C21 0.0341(18) 0.0487(18) 0.0388(18) 0.0025(14) 0.0085(14) 0.0002(15)
    C22 0.0376(19) 0.0495(18) 0.0340(17) 0.0020(15) 0.0103(14) 0.0016(14)
    C23 0.041(2) 0.0477(18) 0.048(2) 0.0005(16) 0.0061(16) -0.0040(16)
    C24 0.048(2) 0.0403(17) 0.051(2) -0.0066(16) 0.0073(17) -0.0069(16)
    C25 0.045(2) 0.0394(17) 0.0386(18) 0.0044(14) 0.0112(15) -0.0018(14)
    C26 0.0398(18) 0.0420(16) 0.0336(17) -0.0008(14) 0.0137(14) 0.0026(13)
    C27 0.046(2) 0.0360(15) 0.0387(18) 0.0007(14) 0.0164(15) 0.0025(13)
    C28 0.054(2) 0.089(3) 0.038(2) -0.007(2) 0.0220(18) -0.008(2)
    C29 0.070(3) 0.039(2) 0.089(4) 0.002(2) -0.011(3) 0.001(2)
_geom_special_details
;
All e.s.d.'s (except the e.s.d. in the dihedral angle between two l.s. planes)
are estimated using the full covariance matrix. The cell e.s.d.'s are taken
into account individually in the estimation of e.s.d.'s in distances, angles
and torsion angles; correlations between e.s.d.'s in cell parameters are only
used when they are defined by crystal symmetry. An approximate (isotropic)
treatment of cell e.s.d.'s is used for estimating e.s.d.'s involving l.s.
planes.
;
loop_
    _geom_bond_atom_site_label_1
    _geom_bond_atom_site_label_2
    _geom_bond_site_symmetry_2
    _geom_bond_distance
    _geom_bond_publ_flag
    Br1 C26 . 1.882(4) ?
    F1 C3 . 1.370(5) ?
    F2 C16 . 1.370(4) ?
    O1 C9 . 1.378(4) ?
    O1 C28 . 1.427(5) ?
    O2 C19 . 1.218(4) ?
    O3 C25 . 1.362(4) ?
    O3 C29 . 1.422(5) ?
    C1 C2 . 1.379(6) ?
    C1 C6 . 1.390(5) ?
    C1 H1A . 0.9300 ?
    C2 C3 . 1.360(6) ?
    C2 H2A . 0.9300 ?
    C3 C4 . 1.369(7) ?
    C4 C5 . 1.383(6) ?
    C4 H4A . 0.9300 ?
    C5 C6 . 1.392(5) ?
    C5 H5A . 0.9300 ?
    C6 C7 . 1.485(5) ?
    C7 C12 . 1.386(5) ?
    C7 C8 . 1.398(5) ?
    C8 C9 . 1.379(5) ?
    C8 H8A . 0.9300 ?
    C9 C10 . 1.391(4) ?
    C10 C11 . 1.394(5) ?
    C10 C19 . 1.522(5) ?
    C11 C12 . 1.394(5) ?
    C11 C13 . 1.498(4) ?
    C12 H12A . 0.9300 ?
    C13 C18 . 1.380(5) ?
    C13 C14 . 1.384(5) ?
    C14 C15 . 1.390(6) ?
    C14 H14A . 0.9300 ?
    C15 C16 . 1.344(6) ?
    C15 H15A . 0.9300 ?
    C16 C17 . 1.351(6) ?
    C17 C18 . 1.392(5) ?
    C17 H17A . 0.9300 ?
    C18 H18A . 0.9300 ?
    C19 C20 . 1.468(5) ?
    C20 C21 . 1.327(5) ?
    C20 H20A . 0.9300 ?
    C21 C22 . 1.479(5) ?
    C21 H21A . 0.9300 ?
    C22 C23 . 1.380(5) ?
    C22 C27 . 1.394(5) ?
    C23 C24 . 1.398(5) ?
    C23 H23A . 0.9300 ?
    C24 C25 . 1.366(5) ?
    C24 H24A . 0.9300 ?
    C25 C26 . 1.398(5) ?
    C26 C27 . 1.386(5) ?
    C27 H27A . 0.9300 ?
    C28 H28A . 0.9600 ?
    C28 H28B . 0.9600 ?
    C28 H28C . 0.9600 ?
    C29 H29A . 0.9600 ?
    C29 H29B . 0.9600 ?
    C29 H29D . 0.9600 ?
loop_
    _geom_angle_atom_site_label_1
    _geom_angle_atom_site_label_2
    _geom_angle_atom_site_label_3
    _geom_angle_site_symmetry_1
    _geom_angle_site_symmetry_3
    _geom_angle
    _geom_angle_publ_flag
    C9 O1 C28 . . 117.3(3) ?
    C25 O3 C29 . . 117.3(3) ?
    C2 C1 C6 . . 122.0(4) ?
    C2 C1 H1A . . 119.0 ?
    C6 C1 H1A . . 119.0 ?
    C3 C2 C1 . . 118.1(4) ?
    C3 C2 H2A . . 120.9 ?
    C1 C2 H2A . . 120.9 ?
    C2 C3 C4 . . 122.5(4) ?
    C2 C3 F1 . . 118.5(4) ?
    C4 C3 F1 . . 119.0(4) ?
    C3 C4 C5 . . 119.0(4) ?
    C3 C4 H4A . . 120.5 ?
    C5 C4 H4A . . 120.5 ?
    C4 C5 C6 . . 120.7(4) ?
    C4 C5 H5A . . 119.7 ?
    C6 C5 H5A . . 119.7 ?
    C1 C6 C5 . . 117.8(3) ?
    C1 C6 C7 . . 120.8(3) ?
    C5 C6 C7 . . 121.3(3) ?
    C12 C7 C8 . . 118.4(3) ?
    C12 C7 C6 . . 122.0(3) ?
    C8 C7 C6 . . 119.6(3) ?
    C9 C8 C7 . . 119.9(3) ?
    C9 C8 H8A . . 120.1 ?
    C7 C8 H8A . . 120.1 ?
    O1 C9 C8 . . 122.6(3) ?
    O1 C9 C10 . . 115.6(3) ?
    C8 C9 C10 . . 121.7(3) ?
    C9 C10 C11 . . 118.9(3) ?
    C9 C10 C19 . . 118.2(3) ?
    C11 C10 C19 . . 122.7(3) ?
    C10 C11 C12 . . 119.1(3) ?
    C10 C11 C13 . . 122.9(3) ?
    C12 C11 C13 . . 118.0(3) ?
    C7 C12 C11 . . 122.0(3) ?
    C7 C12 H12A . . 119.0 ?
    C11 C12 H12A . . 119.0 ?
    C18 C13 C14 . . 118.0(3) ?
    C18 C13 C11 . . 120.1(3) ?
    C14 C13 C11 . . 121.8(3) ?
    C13 C14 C15 . . 120.5(4) ?
    C13 C14 H14A . . 119.8 ?
    C15 C14 H14A . . 119.8 ?
    C16 C15 C14 . . 119.1(4) ?
    C16 C15 H15A . . 120.5 ?
    C14 C15 H15A . . 120.5 ?
    C15 C16 C17 . . 123.0(4) ?
    C15 C16 F2 . . 118.5(4) ?
    C17 C16 F2 . . 118.5(4) ?
    C16 C17 C18 . . 118.0(4) ?
    C16 C17 H17A . . 121.0 ?
    C18 C17 H17A . . 121.0 ?
    C13 C18 C17 . . 121.4(4) ?
    C13 C18 H18A . . 119.3 ?
    C17 C18 H18A . . 119.3 ?
    O2 C19 C20 . . 120.3(3) ?
    O2 C19 C10 . . 120.5(3) ?
    C20 C19 C10 . . 119.3(3) ?
    C21 C20 C19 . . 124.3(3) ?
    C21 C20 H20A . . 117.8 ?
    C19 C20 H20A . . 117.8 ?
    C20 C21 C22 . . 128.0(4) ?
    C20 C21 H21A . . 116.0 ?
    C22 C21 H21A . . 116.0 ?
    C23 C22 C27 . . 118.2(3) ?
    C23 C22 C21 . . 119.9(3) ?
    C27 C22 C21 . . 121.9(3) ?
    C22 C23 C24 . . 121.6(4) ?
    C22 C23 H23A . . 119.2 ?
    C24 C23 H23A . . 119.2 ?
    C25 C24 C23 . . 119.9(3) ?
    C25 C24 H24A . . 120.0 ?
    C23 C24 H24A . . 120.0 ?
    O3 C25 C24 . . 125.4(3) ?
    O3 C25 C26 . . 115.3(3) ?
    C24 C25 C26 . . 119.3(3) ?
    C27 C26 C25 . . 120.5(3) ?
    C27 C26 Br1 . . 119.5(3) ?
    C25 C26 Br1 . . 120.0(3) ?
    C26 C27 C22 . . 120.4(3) ?
    C26 C27 H27A . . 119.8 ?
    C22 C27 H27A . . 119.8 ?
    O1 C28 H28A . . 109.5 ?
    O1 C28 H28B . . 109.5 ?
    H28A C28 H28B . . 109.5 ?
    O1 C28 H28C . . 109.5 ?
    H28A C28 H28C . . 109.5 ?
    H28B C28 H28C . . 109.5 ?
    O3 C29 H29A . . 109.5 ?
    O3 C29 H29B . . 109.5 ?
    H29A C29 H29B . . 109.5 ?
    O3 C29 H29D . . 109.5 ?
    H29A C29 H29D . . 109.5 ?
    H29B C29 H29D . . 109.5 ?
loop_
    _geom_torsion_atom_site_label_1
    _geom_torsion_atom_site_label_2
    _geom_torsion_atom_site_label_3
    _geom_torsion_atom_site_label_4
    _geom_torsion_site_symmetry_1
    _geom_torsion_site_symmetry_2
    _geom_torsion_site_symmetry_3
    _geom_torsion_site_symmetry_4
    _geom_torsion
    _geom_torsion_publ_flag
    C6 C1 C2 C3 . . . . 1.4(7) ?
    C1 C2 C3 C4 . . . . -1.4(7) ?
    C1 C2 C3 F1 . . . . 178.8(4) ?
    C2 C3 C4 C5 . . . . -0.1(7) ?
    F1 C3 C4 C5 . . . . 179.7(4) ?
    C3 C4 C5 C6 . . . . 1.5(6) ?
    C2 C1 C6 C5 . . . . -0.1(6) ?
    C2 C1 C6 C7 . . . . -176.8(4) ?
    C4 C5 C6 C1 . . . . -1.4(6) ?
    C4 C5 C6 C7 . . . . 175.3(4) ?
    C1 C6 C7 C12 . . . . -32.0(5) ?
    C5 C6 C7 C12 . . . . 151.4(4) ?
    C1 C6 C7 C8 . . . . 146.0(4) ?
    C5 C6 C7 C8 . . . . -30.6(5) ?
    C12 C7 C8 C9 . . . . 2.5(5) ?
    C6 C7 C8 C9 . . . . -175.6(3) ?
    C28 O1 C9 C8 . . . . 1.9(5) ?
    C28 O1 C9 C10 . . . . -176.1(3) ?
    C7 C8 C9 O1 . . . . -177.7(3) ?
    C7 C8 C9 C10 . . . . 0.2(5) ?
    O1 C9 C10 C11 . . . . 175.0(3) ?
    C8 C9 C10 C11 . . . . -3.0(5) ?
    O1 C9 C10 C19 . . . . -0.5(4) ?
    C8 C9 C10 C19 . . . . -178.5(3) ?
    C9 C10 C11 C12 . . . . 3.0(4) ?
    C19 C10 C11 C12 . . . . 178.4(3) ?
    C9 C10 C11 C13 . . . . -178.6(3) ?
    C19 C10 C11 C13 . . . . -3.2(5) ?
    C8 C7 C12 C11 . . . . -2.4(5) ?
    C6 C7 C12 C11 . . . . 175.6(3) ?
    C10 C11 C12 C7 . . . . -0.4(5) ?
    C13 C11 C12 C7 . . . . -178.9(3) ?
    C10 C11 C13 C18 . . . . 134.8(4) ?
    C12 C11 C13 C18 . . . . -46.8(5) ?
    C10 C11 C13 C14 . . . . -49.4(5) ?
    C12 C11 C13 C14 . . . . 129.0(4) ?
    C18 C13 C14 C15 . . . . 0.2(6) ?
    C11 C13 C14 C15 . . . . -175.6(4) ?
    C13 C14 C15 C16 . . . . -0.3(7) ?
    C14 C15 C16 C17 . . . . 0.1(8) ?
    C14 C15 C16 F2 . . . . -179.9(5) ?
    C15 C16 C17 C18 . . . . 0.1(8) ?
    F2 C16 C17 C18 . . . . -179.8(5) ?
    C14 C13 C18 C17 . . . . 0.0(6) ?
    C11 C13 C18 C17 . . . . 175.9(4) ?
    C16 C17 C18 C13 . . . . -0.2(7) ?
    C9 C10 C19 O2 . . . . 108.8(4) ?
    C11 C10 C19 O2 . . . . -66.6(4) ?
    C9 C10 C19 C20 . . . . -71.9(4) ?
    C11 C10 C19 C20 . . . . 112.7(4) ?
    O2 C19 C20 C21 . . . . 165.2(4) ?
    C10 C19 C20 C21 . . . . -14.2(5) ?
    C19 C20 C21 C22 . . . . -173.6(3) ?
    C20 C21 C22 C23 . . . . 176.7(4) ?
    C20 C21 C22 C27 . . . . -1.7(6) ?
    C27 C22 C23 C24 . . . . 0.7(6) ?
    C21 C22 C23 C24 . . . . -177.8(4) ?
    C22 C23 C24 C25 . . . . 0.9(6) ?
    C29 O3 C25 C24 . . . . -5.3(6) ?
    C29 O3 C25 C26 . . . . 174.8(4) ?
    C23 C24 C25 O3 . . . . 177.1(4) ?
    C23 C24 C25 C26 . . . . -3.0(6) ?
    O3 C25 C26 C27 . . . . -176.6(3) ?
    C24 C25 C26 C27 . . . . 3.5(5) ?
    O3 C25 C26 Br1 . . . . 3.6(4) ?
    C24 C25 C26 Br1 . . . . -176.3(3) ?
    C25 C26 C27 C22 . . . . -1.9(5) ?
    Br1 C26 C27 C22 . . . . 177.9(3) ?
    C23 C22 C27 C26 . . . . -0.2(5) ?
    C21 C22 C27 C26 . . . . 178.3(3) ?
loop_
    _geom_hbond_atom_site_label_D
    _geom_hbond_atom_site_label_H
    _geom_hbond_atom_site_label_A
    _geom_hbond_site_symmetry_A
    _geom_hbond_distance_DH
    _geom_hbond_distance_HA
    _geom_hbond_distance_DA
    _geom_hbond_angle_DHA
    _geom_hbond_publ_flag
    C29 H29B O2 2_546 0.96 2.41 3.303(6) 155 yes
