# Supplementary material for: (2E)-3-(3-Bromo-4-meth­oxy­phen­yl)-1-(4,4′′-difluoro-5′-meth­oxy-1,1′:3′,1′′-terphenyl-4′-yl)prop-2-en-1-one
Source: Acta Crystallogr Sect E Struct Rep Online. 2011 Nov 30;67(Pt 12):o3514. doi: 10.1107/S1600536811050884 (PMC3239135; doi:10.1107/S1600536811050884)
Supplement: Supplementary file 2 [file e-67-o3514-Isup2.hkl]

# 
# h,k,l, Fc-squared, Fo-squared, sigma(Fo-squared) and status flag 
# 
data_I
_shelx_title ' bks22_0m in P2(1)/n (RT)' 
_shelx_refln_list_code          4 
_shelx_F_calc_maximum      309.35 
_exptl_crystal_F_000      1088.00 
_reflns_d_resolution_high  0.7696 
 
loop_ 
 _symmetry_equiv_pos_as_xyz 
 'x, y, z' 
 '-x+1/2, y+1/2, -z+1/2' 
 '-x, -y, -z' 
 'x-1/2, -y-1/2, z-1/2' 
 
_cell_length_a     9.6902 
_cell_length_b    20.3345 
_cell_length_c    12.9556 
_cell_angle_alpha  90.000 
_cell_angle_beta  110.636 
_cell_angle_gamma  90.000 
 
_shelx_F_squared_multiplier     1.000 
 
loop_ 
 _refln_index_h 
 _refln_index_k 
 _refln_index_l 
 _refln_F_squared_calc 
 _refln_F_squared_meas 
 _refln_F_squared_sigma 
 _refln_observed_status 
   4   0   0     7117.36     3940.51    121.20 o 
   6   0   0      439.73      478.01     13.33 o 
   8   0   0       61.37       37.45     18.50 o 
  10   0   0      379.66      304.58     35.50 o 
   1   1   0      684.75     1014.00     22.31 o 
   2   1   0     7401.50     7208.33    122.91 o 
   4   1   0      833.39      797.41     32.82 o 
   5   1   0     1431.66     1127.52     19.43 o 
   6   1   0      876.18      833.84     14.42 o 
   8   1   0        0.39       15.84     13.49 o 
   9   1   0     2847.40     2776.42     74.35 o 
  10   1   0       42.30       19.80     23.04 o 
  11   1   0      444.02      381.31     28.23 o 
   0   2   0     7442.14     7142.05    215.14 o 
   1   2   0      245.01      261.57      5.84 o 
   2   2   0    22593.67    23460.49    489.87 o 
   3   2   0      279.88       53.94      6.62 o 
   4   2   0     5544.47     5535.83    134.60 o 
   5   2   0        9.24       16.74      3.11 o 
   6   2   0      838.68      827.06     16.83 o 
   7   2   0       82.07       37.03     29.63 o 
   8   2   0       80.93       46.81     18.74 o 
   9   2   0       22.78       22.29     16.11 o 
  10   2   0      146.35      199.51     22.21 o 
  11   2   0        0.79      -27.87     18.75 o 
   1   3   0    21472.48    22600.99    388.31 o 
   2   3   0      298.01      231.13      5.76 o 
   3   3   0    13620.51    13160.99    274.56 o 
   4   3   0      126.41      148.79     11.66 o 
   5   3   0      691.78      572.72     11.37 o 
   6   3   0      150.16      147.91      6.10 o 
   7   3   0     1221.36     1169.16     41.92 o 
   8   3   0      119.23       94.72     11.94 o 
   9   3   0      533.76      498.14     37.64 o 
  10   3   0        2.88      -16.12     17.28 o 
  11   3   0      223.63      233.75     25.20 o 
   0   4   0      574.55      222.26     31.93 o 
   1   4   0     7203.43     9262.10    159.59 o 
   2   4   0    18235.63    19659.62    287.65 o 
   3   4   0     3208.97     3481.63     74.18 o 
   4   4   0      152.10       67.47     10.82 o 
   5   4   0       62.23      121.56     10.57 o 
   6   4   0     2312.99     2366.40     43.09 o 
   7   4   0      518.82      426.32     36.06 o 
   8   4   0       73.22       63.56     14.01 o 
   9   4   0        3.26      -11.26     20.00 o 
  10   4   0      196.20      213.33     33.00 o 
  11   4   0       98.81       98.84     30.27 o 
   1   5   0    33062.30    37254.23    547.78 o 
   2   5   0       11.72       17.24      1.70 o 
   3   5   0     1727.81     1586.59     28.00 o 
   4   5   0     1813.97     1724.94     76.18 o 
   5   5   0     1757.50     1438.99     68.88 o 
   7   5   0      611.59      587.02     48.34 o 
   8   5   0      121.97      126.46     31.62 o 
   9   5   0      682.88      698.20     25.16 o 
  10   5   0       34.06       21.81     24.01 o 
  11   5   0      185.27      208.77     32.58 o 
   0   6   0    24838.33    24372.58    813.98 o 
   1   6   0      769.76      488.23     13.27 o 
   2   6   0      378.73      251.38      5.99 o 
   3   6   0     2546.55     2732.68     41.50 o 
   4   6   0     1821.61     1535.84     81.03 o 
   5   6   0      559.47      240.33     13.29 o 
   7   6   0        8.18       16.23      8.64 o 
   8   6   0      104.52       88.32     28.86 o 
   9   6   0       25.60       22.98     11.31 o 
  10   6   0      154.30      136.79     30.42 o 
  11   6   0        4.78       16.85     29.45 o 
   1   7   0     3132.55     2859.93     42.98 o 
   3   7   0      393.93      402.68      9.64 o 
   4   7   0      741.62      718.53     24.46 o 
   5   7   0     2078.56     2166.10     41.17 o 
   7   7   0      343.17      270.40     15.18 o 
   8   7   0      218.35      238.56     15.38 o 
   9   7   0      789.25      761.44     27.84 o 
  10   7   0      137.66      158.91     14.79 o 
  11   7   0      114.13      133.44     33.68 o 
   0   8   0     2350.94     2338.01     40.96 o 
   1   8   0     4221.95     4066.60     48.77 o 
   2   8   0     9082.14     8531.94    112.10 o 
   3   8   0     4215.70     3941.66     79.98 o 
   4   8   0      274.42      280.70     14.40 o 
   5   8   0      107.84      167.56      9.09 o 
   6   8   0        4.46        0.38      2.03 o 
   7   8   0       10.35       12.71      7.53 o 
   8   8   0        7.83        9.51     10.26 o 
   9   8   0       63.21       46.71     12.12 o 
  10   8   0       12.43       13.45     12.36 o 
  11   8   0        5.69       -0.71     30.78 o 
   1   9   0     2163.73     2749.59     29.69 o 
   2   9   0      138.14      300.18      9.55 o 
   3   9   0     1625.43     1781.15     22.81 o 
   4   9   0     1577.76     1647.05     57.15 o 
   5   9   0      611.20      593.82     18.35 o 
   6   9   0     1989.41     1687.77    115.51 o 
   7   9   0     2176.11     2237.17     45.12 o 
   8   9   0      722.35      790.47     27.56 o 
   9   9   0      246.33      296.38     17.88 o 
  10   9   0      195.68      194.37     28.82 o 
  11   9   0       89.44       51.64     31.70 o 
   0  10   0      443.42      811.90     38.68 o 
   1  10   0     6228.90     6402.76     67.01 o 
   2  10   0      115.08       92.81      5.99 o 
   3  10   0     6124.36     5997.76     72.44 o 
   4  10   0      509.70      585.30     10.96 o 
   5  10   0     2811.93     3253.60     59.84 o 
   6  10   0      299.05      310.49     13.27 o 
   7  10   0        1.10        8.44      7.93 o 
   8  10   0       26.04        9.19     11.54 o 
   9  10   0       50.48       44.55     13.09 o 
  10  10   0       44.41       60.10     18.55 o 
   1  11   0      102.72      214.56      8.01 o 
   2  11   0     1095.69     1044.21     13.02 o 
   3  11   0      492.25      475.55      8.73 o 
   4  11   0     3195.93     3269.03     45.21 o 
   5  11   0      754.55      752.09     18.89 o 
   6  11   0     1351.10     1252.54     24.31 o 
   7  11   0        3.07        1.93      8.34 o 
   8  11   0      653.36      679.27     26.66 o 
   9  11   0        3.88        0.30     12.54 o 
  10  11   0      283.58      276.97     19.31 o 
   0  12   0     1879.37     1616.64     26.85 o 
   1  12   0      585.41      458.10      7.66 o 
   2  12   0      372.96      421.99      7.39 o 
   3  12   0     2890.87     3215.40     37.18 o 
   4  12   0        3.49       22.79      5.81 o 
   5  12   0     1551.58     1390.91     35.74 o 
   6  12   0       27.04       54.50      7.49 o 
   7  12   0       32.34       43.50      9.45 o 
   8  12   0        0.31        0.15     17.11 o 
   9  12   0       30.29       30.11     13.83 o 
  10  12   0       78.12       38.58     14.77 o 
   1  13   0     1024.91     1170.98     14.83 o 
   2  13   0      458.43      551.20      9.51 o 
   3  13   0       65.07       38.74      4.04 o 
   4  13   0     2804.38     2371.02     34.39 o 
   5  13   0     1876.59     1798.93     44.50 o 
   6  13   0      835.48      932.59     21.07 o 
   7  13   0        1.75        4.04     11.11 o 
   8  13   0      370.94      391.26     21.49 o 
   9  13   0       32.38       45.75     32.46 o 
  10  13   0       11.96        9.45     14.42 o 
   0  14   0      193.35      212.28      9.24 o 
   1  14   0     3646.73     3731.25     47.22 o 
   2  14   0      107.60      122.04      8.48 o 
   3  14   0      550.78      631.37     11.45 o 
   4  14   0      381.88      373.91     12.21 o 
   5  14   0      772.89      798.37     18.92 o 
   6  14   0      310.79      320.15     13.93 o 
   7  14   0       49.30       52.92     10.76 o 
   8  14   0      100.07      121.94     15.99 o 
   9  14   0        6.67       12.86     18.35 o 
   2  15   0       47.37       48.74      4.41 o 
   3  15   0      157.84      160.85      8.61 o 
   4  15   0      454.95      438.08     15.69 o 
   5  15   0       11.00        7.45      7.51 o 
   6  15   0      752.58      810.33     19.99 o 
   7  15   0        7.84       15.76     10.65 o 
   8  15   0      377.25      392.84     31.32 o 
   9  15   0       56.69       64.76     28.34 o 
   0  16   0      187.75      135.18     15.57 o 
   1  16   0     1458.25     1447.01     18.33 o 
   2  16   0       71.75       99.46      5.03 o 
   3  16   0     1093.96     1037.40     14.40 o 
   4  16   0      757.01      804.59     14.84 o 
   5  16   0      221.59      226.94     11.59 o 
   6  16   0       10.57       -2.42      8.48 o 
   7  16   0       22.74        7.88     10.87 o 
   8  16   0        5.36       24.27     14.79 o 
   9  16   0        3.56       -2.66     15.39 o 
   1  17   0       79.70       61.04      4.80 o 
   2  17   0       43.09       72.88      5.33 o 
   3  17   0       54.07       55.75      5.15 o 
   4  17   0      150.79      185.49      8.12 o 
   5  17   0       59.75       56.75      9.24 o 
   6  17   0      678.43      650.21     19.32 o 
   7  17   0       45.16       41.05     11.98 o 
   8  17   0      274.05      279.87     21.52 o 
   9  17   0       30.71       24.59     16.48 o 
   0  18   0      199.66      238.85      9.46 o 
   1  18   0      674.09      714.55     11.00 o 
   2  18   0     1086.42     1007.91     15.39 o 
   3  18   0     1439.08     1358.25     18.13 o 
   4  18   0       29.85       21.63      8.77 o 
   5  18   0       33.91       52.83      9.58 o 
   6  18   0       61.57       66.50     10.58 o 
   7  18   0        0.48      -10.25     11.73 o 
   8  18   0        8.47       17.91     16.17 o 
   1  19   0       14.72       20.67      4.92 o 
   2  19   0     1108.64     1027.33     15.31 o 
   3  19   0       35.21       63.87      6.48 o 
   4  19   0      206.47      209.64      9.19 o 
   5  19   0       69.04       61.70     11.05 o 
   6  19   0      253.92      264.95     22.32 o 
   7  19   0       90.61       86.88     14.58 o 
   8  19   0      214.48      194.73     20.61 o 
   0  20   0      229.06      283.21     11.13 o 
   1  20   0      264.37      294.83      8.65 o 
   2  20   0      217.12      193.90      7.56 o 
   3  20   0      227.72      267.70      8.87 o 
   4  20   0       13.43       22.12      7.36 o 
   5  20   0       67.27       53.12      9.38 o 
   6  20   0        0.64        4.64     10.46 o 
   7  20   0        0.18       -6.85     16.04 o 
   1  21   0       78.38       93.93      6.91 o 
   2  21   0       28.95       37.76      6.35 o 
   3  21   0        1.19       -2.68      6.27 o 
   4  21   0       37.77       39.45      8.09 o 
   5  21   0       98.25      103.43     10.57 o 
   6  21   0       99.78      125.74     12.69 o 
   7  21   0       56.38       53.00     14.68 o 
   0  22   0      172.85      144.37     11.92 o 
   1  22   0       75.86       75.55      7.08 o 
   2  22   0        3.26       15.03      6.50 o 
   3  22   0      159.64      166.36      8.42 o 
   4  22   0       22.41       17.53      8.18 o 
   5  22   0       15.45        9.40      9.81 o 
   6  22   0        2.25       18.92     11.58 o 
   1  23   0       23.18       29.17      7.09 o 
   2  23   0       10.58       12.66      6.87 o 
   3  23   0       73.00       76.36      7.86 o 
   4  23   0       50.03       53.93      8.92 o 
   5  23   0        2.60       14.73     10.17 o 
   0  24   0       20.78       38.78     10.35 o 
   1  24   0      171.17      213.81      9.68 o 
   2  24   0      145.03      155.04      9.18 o 
   3  24   0       12.93       15.60      7.70 o 
   4  24   0       65.34       43.55      9.38 o 
   1  25   0        2.33       -2.60      7.92 o 
   2  25   0        3.82        6.96      7.42 o 
   3  25   0       46.77       71.80      8.48 o 
   0  26   0       17.68       23.47     14.48 o 
   1  26   0       19.11       19.30      8.46 o 
   2  26   0       84.72       88.52      9.09 o 
 -11   0   1      245.77      284.12     37.05 o 
  -9   0   1      799.46      792.62     47.98 o 
  -5   0   1    10115.48     9778.65    207.02 o 
  -3   0   1     8730.01    10069.85    304.97 o 
  -1   0   1     6446.20     5890.61    177.96 o 
   1   0   1     1334.86     1628.76     49.46 o 
   3   0   1     1883.80     2017.27     62.15 o 
   5   0   1     8306.74     8562.92    254.85 o 
   7   0   1     2735.86     2510.30     92.09 o 
   9   0   1      614.09      706.95     46.75 o 
  11   0   1       99.38       68.61     30.84 o 
 -12   1   1      230.07      251.36     26.74 o 
 -11   1   1      112.07      106.32     21.34 o 
 -10   1   1      531.88      566.59     37.06 o 
  -9   1   1      407.85      413.22     55.43 o 
  -8   1   1      299.27      235.68     18.66 o 
  -7   1   1       37.81        3.01      1.82 o 
  -6   1   1      117.60      117.36      6.62 o 
  -5   1   1      890.15      947.12     16.90 o 
  -4   1   1      281.93      326.14      7.37 o 
  -3   1   1     1364.68     1632.95     26.05 o 
  -2   1   1     2710.17     2148.76     33.32 o 
  -1   1   1     2592.89     3009.28     45.18 o 
   0   1   1     6383.02     6658.12    141.83 o 
   1   1   1     4347.24     5654.02     85.00 o 
   2   1   1    11367.26    11672.19    175.49 o 
   3   1   1     6072.59     5787.93    101.85 o 
   4   1   1     1897.02     1504.23     21.90 o 
   5   1   1       84.05      126.79      5.28 o 
   6   1   1      252.73      251.66      7.92 o 
   7   1   1       29.02       45.84     17.52 o 
   8   1   1      240.66      225.48     21.83 o 
   9   1   1        5.62        8.24     14.93 o 
  10   1   1        0.19       19.98     18.44 o 
  11   1   1       28.03       36.45     21.20 o 
 -11   2   1      134.18      169.94     25.31 o 
 -10   2   1       35.33       31.91     17.29 o 
  -9   2   1      726.56      684.95     56.54 o 
  -8   2   1       77.36       49.02     10.13 o 
  -6   2   1       65.79      139.00     13.79 o 
  -5   2   1     7785.34     7932.33    120.33 o 
  -4   2   1     2249.38     2506.71     39.11 o 
  -3   2   1       58.13      122.99      4.09 o 
  -2   2   1     6709.72     7060.81    106.41 o 
  -1   2   1      121.09       58.13      4.75 o 
   0   2   1     3059.73     3201.73     57.30 o 
   1   2   1     4054.81     4793.36     86.54 o 
   2   2   1      182.67      438.52      7.55 o 
   3   2   1     3028.98     3068.19     47.38 o 
   4   2   1      168.49      331.05      6.83 o 
   5   2   1     1906.87     1754.74     25.62 o 
   6   2   1        1.10        3.79      5.19 o 
   7   2   1      486.55      460.32     31.10 o 
   8   2   1       52.12       30.99     19.07 o 
   9   2   1      474.40      512.90     28.54 o 
  10   2   1      105.23       94.67     28.54 o 
  11   2   1      202.29      184.46     25.19 o 
 -11   3   1       26.64       78.69     39.09 o 
 -10   3   1      493.09      471.87     28.64 o 
  -9   3   1       66.31       62.53     25.02 o 
  -8   3   1     1194.41     1138.08     35.17 o 
  -7   3   1       85.98        0.30      1.84 o 
  -6   3   1      315.63      273.39      8.12 o 
  -5   3   1       62.86       65.52      7.06 o 
  -4   3   1     2930.88     2357.32     37.04 o 
  -3   3   1      220.99      212.89     10.50 o 
  -2   3   1      104.82       85.80      5.29 o 
  -1   3   1       92.46      161.24      3.80 o 
   0   3   1    10487.92    10679.86    234.79 o 
   1   3   1      408.31      398.42     12.01 o 
   2   3   1    14715.02    14635.59    195.98 o 
   3   3   1      144.37      107.09      5.27 o 
   4   3   1    12340.36    12991.70    174.64 o 
   5   3   1     1188.50     1302.50     19.69 o 
   6   3   1     1568.45     1463.66     29.35 o 
   7   3   1     1418.22     1431.26     60.51 o 
   8   3   1      111.70      152.00     25.21 o 
   9   3   1       19.87       39.64     24.34 o 
  10   3   1       51.85       60.04     23.22 o 
  11   3   1        5.16       21.43     20.55 o 
 -11   4   1      129.37      150.26     22.51 o 
 -10   4   1      122.97      157.00     28.80 o 
  -9   4   1      648.55      650.20     26.39 o 
  -8   4   1       20.98       16.21      9.66 o 
  -6   4   1      201.18      226.29      7.99 o 
  -5   4   1     6633.88     6744.93    102.97 o 
  -4   4   1     1557.40     1587.88     25.84 o 
  -3   4   1    16645.73    16043.97    234.65 o 
  -2   4   1     3771.11     4442.61     54.01 o 
  -1   4   1       91.66       87.93      9.72 o 
   0   4   1     5036.58     5771.86    103.49 o 
   1   4   1      656.61      893.58     13.31 o 
   2   4   1       20.12       45.14      3.45 o 
   3   4   1      512.58      494.83     11.97 o 
   4   4   1      341.19      432.73     10.45 o 
   5   4   1      404.21      292.07      9.59 o 
   6   4   1      423.36      391.99     10.19 o 
   7   4   1      338.63      365.05     15.75 o 
   8   4   1      185.95      166.30     24.62 o 
   9   4   1      957.15      953.10     51.67 o 
  10   4   1      148.04      120.15     21.20 o 
  11   4   1      477.28      490.73     32.02 o 
 -11   5   1       27.06       -4.99     25.19 o 
 -10   5   1      496.79      435.47     22.04 o 
  -9   5   1      436.08      414.66     20.73 o 
  -8   5   1      113.48      126.93     13.72 o 
  -7   5   1       32.43       47.57     17.17 o 
  -6   5   1       24.23       20.19      4.23 o 
  -5   5   1       68.29       50.90      4.43 o 
  -4   5   1       60.96      141.90      6.69 o 
  -3   5   1      630.46      621.76     31.87 o 
  -2   5   1      762.64      782.35     14.98 o 
  -1   5   1    47958.87    52898.38    646.06 o 
   0   5   1    31784.30    32503.59    918.22 o 
   1   5   1    14507.40    13810.13    167.79 o 
   2   5   1     9655.42     9297.07    385.32 o 
   3   5   1     7970.21     8692.90    152.32 o 
   4   5   1    13749.58    14269.80    250.32 o 
   5   5   1     2738.23     2781.82     44.53 o 
   6   5   1     2537.27     2546.81     41.59 o 
   7   5   1      559.67      616.15     21.42 o 
   8   5   1       23.15        2.60      8.56 o 
   9   5   1        0.37        1.71     23.54 o 
  10   5   1        1.13       15.26     24.66 o 
  11   5   1        0.09       34.24     21.52 o 
 -11   6   1       81.77      112.49     30.30 o 
 -10   6   1      306.64      297.39     18.75 o 
  -9   6   1      333.82      377.42     35.41 o 
  -8   6   1     1262.70     1326.37     60.95 o 
  -7   6   1     1194.32     1011.24     30.02 o 
  -5   6   1     1855.67     1674.00     32.77 o 
  -4   6   1       18.50       61.94      3.35 o 
  -3   6   1       41.89       80.90      3.65 o 
  -2   6   1     2127.34     1908.34     29.67 o 
  -1   6   1     1638.74     1484.80     16.65 o 
   0   6   1       57.15       69.16      3.70 o 
   1   6   1    14238.15    15766.32    191.55 o 
   2   6   1     1576.63     2024.97     37.78 o 
   3   6   1     5137.06     5930.67    129.94 o 
   4   6   1        3.15       12.13      3.65 o 
   5   6   1     1856.94     1840.63     30.77 o 
   6   6   1     2241.04     2500.90     41.11 o 
   7   6   1       58.74       50.57     11.35 o 
   8   6   1      986.78      853.77     47.41 o 
   9   6   1      510.15      547.26     42.70 o 
  10   6   1      221.04      192.79     33.80 o 
  11   6   1      294.63      315.75     41.26 o 
 -11   7   1      122.34      109.28     36.66 o 
 -10   7   1       83.46       67.48     14.04 o 
  -9   7   1        6.38        8.70     11.85 o 
  -8   7   1       93.79       96.08     25.77 o 
  -7   7   1        2.53       -3.87      8.91 o 
  -6   7   1        5.65        4.68      3.54 o 
  -5   7   1        2.30        6.92      4.04 o 
  -4   7   1      724.30      888.13     21.24 o 
  -3   7   1     4646.58     5192.84     69.50 o 
  -2   7   1      528.23      121.28      9.61 o 
  -1   7   1     9078.24     8883.38     98.02 o 
   0   7   1       46.60      107.98      4.26 o 
   1   7   1     5056.38     3132.89     90.46 o 
   2   7   1     7648.91     7277.01     97.65 o 
   3   7   1     2273.82     2195.36     35.61 o 
   4   7   1      858.07      728.31     17.09 o 
   5   7   1      368.84      306.96      9.37 o 
   6   7   1      398.67      466.05     22.70 o 
   7   7   1      677.12      760.48     19.78 o 
   8   7   1       19.19       20.37      9.47 o 
   9   7   1      141.49      123.31     19.22 o 
  10   7   1       11.38       27.23     28.63 o 
  11   7   1        0.14      -23.05     29.77 o 
 -11   8   1        6.57        9.88     13.71 o 
 -10   8   1      245.77      256.56     30.63 o 
  -9   8   1       13.96        7.96     12.30 o 
  -8   8   1       89.53       91.15     12.60 o 
  -7   8   1      443.99      488.57     20.95 o 
  -6   8   1      179.42      175.19      8.04 o 
  -5   8   1     3762.15     3336.25     46.49 o 
  -4   8   1     1463.81     1369.35     20.72 o 
  -3   8   1      246.20      357.70      8.27 o 
  -2   8   1      594.51      621.53      9.80 o 
  -1   8   1     2928.21     2512.03     25.86 o 
   0   8   1     8550.54     8637.47     93.63 o 
   1   8   1       16.15       24.03      2.29 o 
   2   8   1      156.81      166.77      6.36 o 
   3   8   1        6.39       10.62      3.93 o 
   4   8   1      342.99      374.24     12.17 o 
   5   8   1     1258.47     1413.83     29.47 o 
   6   8   1      592.64      596.34     14.13 o 
   7   8   1      269.85      299.98     18.30 o 
   8   8   1      738.11      761.83     35.68 o 
   9   8   1      592.58      669.36     24.67 o 
  10   8   1       52.56      100.83     31.19 o 
 -11   9   1      489.89      521.83     25.52 o 
 -10   9   1      213.98      164.89     16.45 o 
  -9   9   1      109.50      117.51     14.35 o 
  -8   9   1      758.30      771.34     28.21 o 
  -7   9   1      155.94      198.62     10.90 o 
  -6   9   1      364.88      321.08     19.26 o 
  -5   9   1      349.24      405.95      9.61 o 
  -4   9   1       94.47      125.56      5.21 o 
  -3   9   1     4636.66     4692.24     58.25 o 
  -2   9   1     8805.18     9181.43    102.60 o 
  -1   9   1     4844.76     4338.17     43.73 o 
   0   9   1     6313.87     6451.88     61.02 o 
   1   9   1      318.91      320.96      7.80 o 
   2   9   1      614.89      537.05      8.69 o 
   3   9   1     1634.02     1277.36     22.84 o 
   4   9   1     2009.24     1952.71     33.00 o 
   5   9   1     1590.45     1660.35     33.63 o 
   6   9   1      625.00      646.56     15.27 o 
   7   9   1      234.05      222.40     11.50 o 
   8   9   1       21.70       25.82     10.63 o 
   9   9   1        3.67        8.55     11.13 o 
  10   9   1       16.95      -34.22     27.55 o 
 -11  10   1       18.81       28.16     15.00 o 
 -10  10   1       52.03       29.52     15.52 o 
  -9  10   1      375.44      371.19     22.81 o 
  -8  10   1      646.00      684.85     27.05 o 
  -7  10   1      191.96      193.72     11.14 o 
  -6  10   1      905.91      849.31     18.06 o 
  -5  10   1      631.32      655.51     13.51 o 
  -4  10   1     4881.66     5011.40     53.04 o 
  -3  10   1        8.57       77.61      4.10 o 
  -2  10   1     8000.33     8539.08     95.80 o 
  -1  10   1     1429.33     1732.34     17.87 o 
   0  10   1      207.28      482.90      7.68 o 
   1  10   1       51.86       39.97      2.57 o 
   2  10   1      163.87      112.82      3.66 o 
   3  10   1      472.06      452.11      9.09 o 
   4  10   1      206.70      223.60      8.45 o 
   5  10   1      539.97      503.03     17.63 o 
   6  10   1     1271.99     1226.55     23.79 o 
   7  10   1      480.79      516.98     17.49 o 
   8  10   1      524.25      554.12     32.74 o 
   9  10   1       34.41       30.96     15.91 o 
  10  10   1      117.91      129.87     37.21 o 
 -10  11   1       13.63       16.60     14.52 o 
  -9  11   1      263.45      272.48     19.06 o 
  -8  11   1       27.81       22.52     19.40 o 
  -7  11   1       18.64       27.42      8.57 o 
  -6  11   1      365.39      378.32     19.48 o 
  -5  11   1      284.13      303.11     12.79 o 
  -4  11   1       23.02       89.73      3.79 o 
  -3  11   1     1222.47     1262.29     15.45 o 
  -2  11   1      716.36      840.17     11.99 o 
  -1  11   1     7151.46     6872.16     65.38 o 
   0  11   1     2166.74     2018.27     20.72 o 
   1  11   1     1027.23      868.30     10.28 o 
   2  11   1     1470.92     1554.52     18.35 o 
   3  11   1     1240.71     1180.47     16.00 o 
   4  11   1        8.93       15.91      5.72 o 
   5  11   1     2513.97     2465.71     41.71 o 
   6  11   1      208.28      160.15      8.87 o 
   7  11   1      691.60      723.84     21.23 o 
   8  11   1        1.73        6.83     11.85 o 
   9  11   1        2.24        7.49     14.38 o 
  10  11   1        1.43       -9.78     11.62 o 
 -10  12   1      272.99      222.90     20.71 o 
  -9  12   1        7.41       11.87     13.75 o 
  -8  12   1      915.97      878.30     33.17 o 
  -7  12   1       98.81      110.22     16.09 o 
  -6  12   1      315.37      293.80     12.66 o 
  -5  12   1      977.15     1123.30     17.30 o 
  -4  12   1     1255.17     1238.88     16.16 o 
  -3  12   1      226.46      185.20      6.95 o 
  -2  12   1     1782.04     1652.71     20.96 o 
  -1  12   1       19.58       22.17      2.92 o 
   0  12   1       16.32       11.66      3.54 o 
   1  12   1      637.35      561.78      8.09 o 
   2  12   1     1191.56     1406.10     17.15 o 
   3  12   1      702.76      724.30     11.53 o 
   4  12   1      114.09       88.07      7.23 o 
   5  12   1       45.83       21.17      6.72 o 
   6  12   1      271.11      288.94     11.33 o 
   7  12   1      153.64      170.99     17.36 o 
   8  12   1      494.67      519.63     34.32 o 
   9  12   1      143.86      176.35     16.20 o 
  10  12   1      143.77      144.27     15.27 o 
 -10  13   1        1.62        2.53     31.66 o 
  -9  13   1       32.60       42.35     14.90 o 
  -8  13   1        7.91       27.37     13.66 o 
  -7  13   1       17.26        4.49      9.02 o 
  -6  13   1      348.37      348.54     12.39 o 
  -5  13   1       14.70       13.26      4.93 o 
  -4  13   1     1058.54     1002.21     13.99 o 
  -3  13   1      697.35      600.56     17.97 o 
  -2  13   1       74.06       96.51      6.24 o 
  -1  13   1      648.00      674.81      9.18 o 
   0  13   1       50.42       43.83      3.38 o 
   1  13   1     7709.04     7067.17     67.56 o 
   2  13   1      215.43      227.98      5.90 o 
   3  13   1     4183.76     4581.15     59.21 o 
   4  13   1      129.41      126.08      8.36 o 
   5  13   1      332.51      309.10     11.62 o 
   6  13   1      292.85      282.75     11.76 o 
   7  13   1      131.21      120.86     11.60 o 
   8  13   1       14.27        2.16     12.54 o 
   9  13   1        0.33        4.91     13.54 o 
 -10  14   1      269.69      232.69     23.59 o 
  -9  14   1       23.66       13.04     15.04 o 
  -8  14   1      360.23      349.25     33.52 o 
  -7  14   1        1.79        6.01      9.59 o 
  -6  14   1     1580.64     1511.20     29.11 o 
  -5  14   1        0.32        7.48      5.21 o 
  -4  14   1     2701.69     2576.32     29.31 o 
  -3  14   1      393.09      474.66      9.09 o 
  -2  14   1     1412.00     1240.69     17.15 o 
  -1  14   1       63.52       47.66      4.44 o 
   0  14   1      643.17      762.89     11.20 o 
   1  14   1       15.77       33.70      4.03 o 
   2  14   1      371.56      294.28      6.94 o 
   3  14   1        8.06       11.99      4.73 o 
   4  14   1       47.19       39.12      9.39 o 
   5  14   1       52.95       48.37      7.91 o 
   6  14   1     1088.58     1144.37     36.43 o 
   7  14   1       56.76       66.43     10.95 o 
   8  14   1      749.97      791.29     29.64 o 
   9  14   1        3.76       16.39     21.12 o 
  -9  15   1       75.09       83.54     17.27 o 
  -8  15   1        0.20       -0.59     13.82 o 
  -7  15   1      212.21      212.42     18.20 o 
  -6  15   1       36.00       29.40      8.44 o 
  -5  15   1      218.65      184.19     11.81 o 
  -4  15   1        7.02        0.24      4.46 o 
  -3  15   1      607.84      557.79      9.27 o 
  -2  15   1       21.31       29.40      4.34 o 
  -1  15   1     2769.23     2824.44     35.98 o 
   0  15   1        2.58        1.06      1.80 o 
   1  15   1     1337.62     1236.18     16.45 o 
   2  15   1     2537.23     2521.92     31.09 o 
   3  15   1      285.84      285.04      8.58 o 
   4  15   1        0.35        5.11      6.10 o 
   5  15   1      734.09      735.31     18.97 o 
   6  15   1       11.14       17.65      8.41 o 
   7  15   1      317.29      336.61     16.35 o 
   8  15   1        9.40       33.38     14.46 o 
   9  15   1       59.77       74.98     22.33 o 
  -9  16   1       15.85       20.11     21.16 o 
  -8  16   1      238.66      257.79     40.72 o 
  -7  16   1       92.00       77.76     12.17 o 
  -6  16   1     1040.76     1027.16     31.61 o 
  -5  16   1       36.66       26.62      6.19 o 
  -4  16   1      963.39     1040.22     15.66 o 
  -3  16   1        0.43        4.67      4.42 o 
  -2  16   1     2032.98     2030.04     23.14 o 
  -1  16   1       24.01       20.09      4.07 o 
   0  16   1      170.13      126.79      5.02 o 
   1  16   1        9.42       -0.56      4.01 o 
   2  16   1      634.06      683.16     11.05 o 
   3  16   1       10.46       17.63      4.47 o 
   4  16   1        3.09      -12.49      6.56 o 
   5  16   1      206.73      171.12     22.66 o 
   6  16   1      217.56      216.22     12.10 o 
   7  16   1        0.08       -9.82     10.74 o 
   8  16   1      201.57      218.04     19.26 o 
   9  16   1       53.49       48.29     26.93 o 
  -9  17   1      200.26      195.77     20.88 o 
  -8  17   1        2.39       -7.02     15.28 o 
  -7  17   1       13.82       19.92     11.47 o 
  -6  17   1      136.50      116.67     10.62 o 
  -5  17   1       21.09       34.22      7.48 o 
  -4  17   1      395.34      445.36     15.16 o 
  -3  17   1       73.91       65.92      5.41 o 
  -2  17   1       10.70       20.29      4.65 o 
  -1  17   1       69.10       48.23      4.56 o 
   0  17   1        1.77       13.56      4.81 o 
   1  17   1      884.67     1061.80     14.26 o 
   2  17   1       30.51       26.64      4.89 o 
   3  17   1      292.45      283.77      7.64 o 
   4  17   1      154.56      176.07     10.49 o 
   5  17   1      178.48      199.90     11.64 o 
   6  17   1        5.42        4.64     10.19 o 
   7  17   1       36.23       21.25     16.35 o 
   8  17   1        8.26        2.18     22.60 o 
  -8  18   1      222.34      224.89     21.49 o 
  -7  18   1        1.87      -13.77     11.23 o 
  -6  18   1      204.23      200.40     12.20 o 
  -5  18   1       35.23       48.84      7.44 o 
  -4  18   1      654.00      642.45     12.25 o 
  -3  18   1      382.10      473.54      9.86 o 
  -2  18   1     1579.02     1610.80     19.67 o 
  -1  18   1      145.39      203.78      6.48 o 
   0  18   1       56.13       43.74      6.35 o 
   1  18   1      509.25      483.38      9.87 o 
   2  18   1       82.56       64.56      5.44 o 
   3  18   1        3.26       13.40      4.94 o 
   4  18   1      341.51      340.98     19.86 o 
   5  18   1        0.51        0.92      9.34 o 
   6  18   1       53.08       63.82     10.62 o 
   7  18   1       17.20       21.39     11.95 o 
   8  18   1      229.22      214.96     35.03 o 
  -8  19   1        0.04       -8.04     16.32 o 
  -7  19   1        1.40       -1.66     14.95 o 
  -6  19   1       22.26        4.45      9.70 o 
  -5  19   1        1.06       -3.53      6.89 o 
  -4  19   1       45.07       73.75      6.60 o 
  -3  19   1      458.78      410.34      9.57 o 
  -2  19   1       10.93        6.88      5.33 o 
  -1  19   1      243.08      254.26      7.25 o 
   0  19   1      384.93      450.41     11.58 o 
   1  19   1      865.25      843.78     13.40 o 
   2  19   1       68.16       62.90      5.69 o 
   3  19   1      333.97      347.56      9.16 o 
   4  19   1       66.87       74.00     11.03 o 
   5  19   1      575.84      575.28     18.51 o 
   6  19   1       21.09       16.14     10.41 o 
   7  19   1       46.56       48.93     13.40 o 
  -7  20   1      141.96      165.37     16.67 o 
  -6  20   1      283.32      292.70     22.30 o 
  -5  20   1       35.66       33.32      7.76 o 
  -4  20   1      411.11      457.12     11.78 o 
  -3  20   1        3.11        6.29      5.84 o 
  -2  20   1      184.09      168.06      8.14 o 
  -1  20   1       80.95       80.04      5.82 o 
   0  20   1       21.40       23.29      5.50 o 
   1  20   1       66.66       61.98      6.05 o 
   2  20   1        2.17       10.69      5.64 o 
   3  20   1      184.64      158.32      7.68 o 
   4  20   1      148.92      117.17     10.18 o 
   5  20   1        9.16       20.20     12.53 o 
   6  20   1      109.50      119.38     15.96 o 
   7  20   1       79.88       87.12     14.38 o 
  -7  21   1        0.21       -1.49     13.37 o 
  -6  21   1        0.95       -9.27     10.55 o 
  -5  21   1       55.07       32.53      8.07 o 
  -4  21   1       33.16       27.14      6.81 o 
  -3  21   1      132.66      103.18      7.00 o 
  -2  21   1      126.84      139.36      7.33 o 
  -1  21   1       98.14      116.90      7.18 o 
   0  21   1      125.52      109.22      9.35 o 
   1  21   1      191.87      152.66      7.45 o 
   2  21   1      848.59      805.87     15.36 o 
   3  21   1      209.82      238.85      9.08 o 
   4  21   1      293.46      248.42     15.34 o 
   5  21   1       43.52       52.32     11.38 o 
   6  21   1       14.65        8.22     11.41 o 
  -6  22   1      206.29      257.30     13.36 o 
  -5  22   1      116.68      164.28     10.11 o 
  -4  22   1      104.24      128.46      7.96 o 
  -3  22   1        3.65       -8.98      6.29 o 
  -2  22   1      135.87      152.40      9.91 o 
  -1  22   1       26.24       35.48      7.04 o 
   0  22   1       24.54       43.27      6.43 o 
   1  22   1        1.55       -2.09      6.14 o 
   2  22   1        0.09        0.17      6.24 o 
   3  22   1       11.34        3.30      8.53 o 
   4  22   1       22.98       25.58      9.56 o 
   5  22   1        0.87       -3.44     11.01 o 
   6  22   1       34.09       21.32     12.04 o 
  -6  23   1        1.27        4.42     10.38 o 
  -5  23   1        1.27       -0.58      8.62 o 
  -4  23   1       16.01       15.09      7.23 o 
  -3  23   1       28.64       20.06      7.80 o 
  -2  23   1      450.22      486.67     14.35 o 
  -1  23   1      176.12      179.56      8.90 o 
   0  23   1       90.04       75.52      7.54 o 
   1  23   1       40.34       52.19      7.19 o 
   2  23   1      190.93      191.95      9.60 o 
   3  23   1       40.52       44.38     10.88 o 
   4  23   1      134.82      156.53     12.07 o 
   5  23   1        3.87        9.83     11.71 o 
  -5  24   1       85.62       96.38     10.01 o 
  -4  24   1       46.34       71.49      8.90 o 
  -3  24   1       19.99       17.43      7.32 o 
  -2  24   1       45.84       49.10     10.02 o 
  -1  24   1      163.65      163.74      9.15 o 
   0  24   1        9.58        1.78      7.15 o 
   1  24   1        0.09       -5.24      6.99 o 
   2  24   1       18.99        4.37      7.10 o 
   3  24   1        8.51      -10.65      9.57 o 
   4  24   1        9.67       -9.52     10.37 o 
  -4  25   1        1.58        7.77     10.09 o 
  -3  25   1        1.73       -0.79      7.45 o 
  -2  25   1       52.55       51.33      8.44 o 
  -1  25   1        4.72        0.34      7.80 o 
   0  25   1       52.23       58.22      8.43 o 
   1  25   1       47.31       73.07      8.18 o 
   2  25   1      100.52      125.89      8.40 o 
   3  25   1       51.25       56.36     11.55 o 
  -2  26   1       15.90       18.26      8.77 o 
  -1  26   1      104.17      105.92      9.10 o 
   0  26   1        1.25      -15.96      7.98 o 
   1  26   1        0.35       -2.86      8.16 o 
 -12   0   2        7.99       16.57     30.45 o 
 -10   0   2     1326.17     1420.93     65.03 o 
  -8   0   2       15.91       51.99     11.05 o 
  -6   0   2     4247.43     4255.72    134.17 o 
  -2   0   2      824.16      712.94     16.55 o 
   0   0   2    11126.87    11166.99    335.78 o 
   2   0   2      127.03      146.90      9.23 o 
   4   0   2    35776.83    39116.37   1152.04 o 
   6   0   2     2981.87     3235.03     75.18 o 
   8   0   2      170.50      184.16     26.85 o 
  10   0   2       77.54      151.06     31.43 o 
 -12   1   2       11.66       41.00     21.12 o 
 -11   1   2        9.11       24.54     19.81 o 
 -10   1   2       97.73      120.57     22.24 o 
  -9   1   2      808.09      789.46     23.68 o 
  -8   1   2     1886.22     1996.57     62.67 o 
  -7   1   2     1216.16     1326.67     51.70 o 
  -6   1   2       48.77       44.03      6.11 o 
  -5   1   2     9982.66     9879.83    176.32 o 
  -4   1   2     3561.34     3448.73     65.06 o 
  -3   1   2     2450.41     2363.50     32.66 o 
  -2   1   2    16118.99    18597.54    227.11 o 
  -1   1   2      175.38      294.31      4.99 o 
   0   1   2     1494.24     1885.71     40.97 o 
   1   1   2       29.25       47.06      3.45 o 
   2   1   2       17.73       11.81      2.85 o 
   3   1   2      147.11      201.96      7.12 o 
   4   1   2      412.48      439.88     22.45 o 
   5   1   2     1073.66     1145.76     30.55 o 
   6   1   2        8.15      -10.64      6.22 o 
   7   1   2      927.01      730.11     28.56 o 
   8   1   2      352.90      298.38     21.14 o 
   9   1   2      562.32      515.85     28.06 o 
  10   1   2       61.08       48.76     19.89 o 
  11   1   2      117.93      102.25     23.21 o 
 -12   2   2      256.14      321.13     37.68 o 
 -11   2   2      170.03      170.83     22.73 o 
 -10   2   2      129.50      118.07     19.85 o 
  -9   2   2      264.75      215.97     16.01 o 
  -8   2   2      780.04      751.72     29.93 o 
  -7   2   2      374.75      354.34     26.47 o 
  -6   2   2      283.10      245.76     15.77 o 
  -5   2   2      135.04      115.13      8.79 o 
  -4   2   2      883.10     1006.92     20.15 o 
  -3   2   2      119.86       67.55      3.18 o 
  -2   2   2      267.03      292.02      5.70 o 
  -1   2   2       40.78       85.20      2.45 o 
   0   2   2     5578.36     6152.53    108.39 o 
   1   2   2     3243.74     3830.76     44.02 o 
   2   2   2     6972.04     6865.38    103.76 o 
   3   2   2    12130.59    13464.32    201.99 o 
   4   2   2     3808.59     3391.05     61.65 o 
   5   2   2      134.32      146.82      7.43 o 
   6   2   2     3452.66     3613.74     57.33 o 
   7   2   2      167.01      228.09     24.48 o 
   8   2   2      295.35      308.01     20.99 o 
   9   2   2      123.52      116.42     18.97 o 
  10   2   2      104.01       99.30     21.41 o 
  11   2   2        6.44       12.78     21.31 o 
 -12   3   2       62.82      101.22     23.68 o 
 -11   3   2      456.32      517.07     32.00 o 
 -10   3   2       36.71       25.98     13.34 o 
  -9   3   2      191.43      189.79     15.51 o 
  -8   3   2      225.92      244.93     24.99 o 
  -7   3   2     1636.95      868.71     34.65 o 
  -6   3   2     2093.08     2218.96     42.18 o 
  -5   3   2     5336.02     5783.80     87.21 o 
  -4   3   2     2296.87     2189.04     27.32 o 
  -3   3   2    16509.64    16491.55    247.76 o 
  -2   3   2      650.52      715.29     10.78 o 
  -1   3   2     3816.31     3965.37     60.42 o 
   0   3   2      204.08       95.56      5.75 o 
   1   3   2     2950.82     3534.16     44.09 o 
   2   3   2      123.88      117.50      4.66 o 
   3   3   2      819.33     1205.13     17.97 o 
   4   3   2     1536.46     1687.01     32.04 o 
   5   3   2      487.40      636.74     42.02 o 
   6   3   2      250.20      277.67      9.16 o 
   7   3   2      894.91      868.08     43.15 o 
   8   3   2      530.05      448.42     36.39 o 
   9   3   2      696.71      703.72     70.16 o 
  10   3   2       77.97       85.18     20.67 o 
  11   3   2      148.45      155.36     24.20 o 
 -12   4   2      554.91      556.13     34.92 o 
 -11   4   2       99.35       95.14     21.02 o 
 -10   4   2      779.99      678.57     26.67 o 
  -9   4   2       29.68       12.76     11.29 o 
  -8   4   2     2558.42     2645.74     77.26 o 
  -7   4   2     2257.91     2250.15     56.17 o 
  -6   4   2      133.43       79.82      5.70 o 
  -5   4   2       85.55      121.15      4.76 o 
  -4   4   2      818.51     1109.64     14.73 o 
  -3   4   2      425.45      394.04      9.66 o 
  -2   4   2    34826.46    38808.76    466.57 o 
  -1   4   2      613.38      802.58     12.83 o 
   0   4   2       40.47       43.84      4.38 o 
   1   4   2     5476.18     5488.38     83.30 o 
   2   4   2    10480.66    10068.45    151.55 o 
   3   4   2      263.98      449.54     26.27 o 
   4   4   2     9077.77     9463.25    143.73 o 
   5   4   2       86.23       80.41      4.27 o 
   6   4   2     3616.80     3335.19     53.34 o 
   7   4   2       90.16       84.58     19.59 o 
   8   4   2       79.52      134.15     26.31 o 
   9   4   2      115.04      108.63     28.32 o 
  10   4   2       32.30       45.91     20.45 o 
  11   4   2        1.09      -28.78     24.51 o 
 -12   5   2       25.18       49.14     22.94 o 
 -11   5   2        0.72       19.01     14.33 o 
 -10   5   2       15.71       13.82     13.12 o 
  -9   5   2      319.42      331.43     18.89 o 
  -8   5   2      353.89      365.14     34.13 o 
  -7   5   2     1194.14     1165.82     34.08 o 
  -6   5   2      449.29      433.07      9.96 o 
  -5   5   2    10480.99    10743.60    143.49 o 
  -4   5   2     1267.55     1371.15     18.03 o 
  -3   5   2     6390.73     6108.54     97.14 o 
  -2   5   2    15571.21    15405.65    185.03 o 
  -1   5   2    10569.80    11480.67    128.89 o 
   0   5   2    11422.59    13372.12    229.71 o 
   1   5   2     4503.40     4702.98     72.06 o 
   2   5   2      222.91      136.22      9.88 o 
   3   5   2     1392.74     1410.09     23.56 o 
   4   5   2      411.35      425.87      9.96 o 
   5   5   2     1937.49     1806.87     30.33 o 
   6   5   2      293.22      283.93     11.31 o 
   7   5   2      273.66      284.93     26.79 o 
   8   5   2        2.86      -19.08     20.65 o 
   9   5   2      460.92      389.70     37.48 o 
  10   5   2      121.96      223.48     35.27 o 
 -11   6   2      326.51      327.51     20.95 o 
 -10   6   2     1128.07     1026.44     34.48 o 
  -9   6   2      998.68      973.01     56.73 o 
  -8   6   2      130.37      134.02     13.43 o 
  -7   6   2      793.18      769.61     25.87 o 
  -6   6   2     1368.25     1351.11     23.59 o 
  -5   6   2      290.44      316.05      7.11 o 
  -4   6   2        0.29        4.49      2.44 o 
  -3   6   2      193.42      265.32      6.30 o 
  -2   6   2        7.16       46.47      4.70 o 
  -1   6   2      427.48      512.72      6.81 o 
   0   6   2     5784.06     5460.65     98.72 o 
   1   6   2      703.04      454.16      9.41 o 
   2   6   2      630.10      609.49     20.48 o 
   3   6   2      482.57      330.76     12.08 o 
   4   6   2     5981.04     5729.83     88.44 o 
   5   6   2       69.71       77.16      5.34 o 
   6   6   2     1647.21     1663.17     35.22 o 
   7   6   2     1203.51     1169.51     26.07 o 
   8   6   2       93.96      109.03     25.26 o 
   9   6   2      182.16      164.07     30.87 o 
  10   6   2       19.14       90.18     30.99 o 
 -11   7   2        4.47        2.26     14.19 o 
 -10   7   2      134.43      117.90     16.21 o 
  -9   7   2      354.80      315.43     19.78 o 
  -8   7   2     2770.17     2729.96     68.06 o 
  -7   7   2     1039.52     1084.33     32.78 o 
  -6   7   2      726.93      776.36     22.07 o 
  -5   7   2     3979.26     3560.07     55.23 o 
  -4   7   2      428.45      297.87      6.84 o 
  -3   7   2      445.45      396.62     10.00 o 
  -2   7   2     2901.73     2604.65     31.98 o 
  -1   7   2     6753.90     6736.08     74.83 o 
   0   7   2     2371.68     2381.05     66.77 o 
   1   7   2      413.46      699.80     11.91 o 
   2   7   2     2443.75     2748.94     43.65 o 
   3   7   2      650.91      755.77     14.68 o 
   4   7   2      137.12      196.66      7.24 o 
   5   7   2      362.40      428.37     11.31 o 
   6   7   2      309.58      345.33     10.94 o 
   7   7   2      417.79      348.30     18.27 o 
   8   7   2      267.64      303.66     31.70 o 
   9   7   2      463.81      474.91     41.03 o 
  10   7   2      112.30       81.93     30.66 o 
 -11   8   2       60.61       58.55     15.13 o 
 -10   8   2       66.35       81.60     14.91 o 
  -9   8   2      209.63      204.04     16.78 o 
  -8   8   2      370.08      316.88     29.09 o 
  -7   8   2      131.25      151.61     13.51 o 
  -6   8   2     1586.67     1797.20     26.50 o 
  -5   8   2       10.53       14.02      3.74 o 
  -4   8   2      254.08      250.43      6.03 o 
  -3   8   2      547.31      548.73     10.07 o 
  -2   8   2     2189.96     2052.34     23.08 o 
  -1   8   2      423.05      262.59      4.97 o 
   0   8   2     4722.20     4609.12     57.19 o 
   1   8   2      617.77      593.58      9.35 o 
   2   8   2     2104.91     2133.16     31.18 o 
   3   8   2     1837.49     1689.31     33.40 o 
   4   8   2      892.01      610.15     13.66 o 
   5   8   2     1038.97      998.92     29.52 o 
   6   8   2     1618.78     1696.23     30.12 o 
   7   8   2     1665.64     1679.93     35.30 o 
   8   8   2       50.95       68.93     13.58 o 
   9   8   2      160.46      109.19     27.81 o 
  10   8   2        2.37        2.23     28.86 o 
 -11   9   2       94.41      129.76     46.87 o 
 -10   9   2      297.42      233.69     19.25 o 
  -9   9   2       21.02       16.72     12.40 o 
  -8   9   2      966.42     1074.30     34.46 o 
  -7   9   2     2250.42     2179.73     56.07 o 
  -6   9   2     3253.57     3178.56     44.95 o 
  -5   9   2      309.58      259.63      7.88 o 
  -4   9   2     4774.28     4333.22     54.07 o 
  -3   9   2    12950.69    13368.08    148.73 o 
  -2   9   2      608.29      781.23     10.97 o 
  -1   9   2      568.07      579.77      8.00 o 
   0   9   2     5341.22     4508.04     48.90 o 
   1   9   2     5072.81     5085.05     54.05 o 
   2   9   2      982.73      840.46     14.63 o 
   3   9   2        1.27        2.15      4.34 o 
   4   9   2      329.85      365.95     12.95 o 
   5   9   2       22.39       27.42      5.83 o 
   6   9   2      328.04      338.03     11.28 o 
   7   9   2      318.07      334.50     13.82 o 
   8   9   2      167.38      186.94     12.89 o 
   9   9   2       91.99       79.19     28.85 o 
  10   9   2      286.01      321.99     37.58 o 
 -11  10   2       69.27       76.23     29.85 o 
 -10  10   2       40.95       45.20     15.30 o 
  -9  10   2      192.18      194.67     51.61 o 
  -8  10   2      385.94      413.20     25.05 o 
  -7  10   2      334.09      297.09     24.39 o 
  -6  10   2       65.34       46.82      6.99 o 
  -5  10   2      201.06      216.03      5.44 o 
  -4  10   2      258.45      293.51      6.60 o 
  -3  10   2      222.85      179.23      5.61 o 
  -2  10   2      809.20      803.56     10.62 o 
  -1  10   2     3666.37     3301.33     33.93 o 
   0  10   2      688.83      785.39      9.95 o 
   1  10   2     3490.31     3735.37     43.56 o 
   2  10   2     1337.31     1144.30     16.88 o 
   3  10   2     3183.18     3124.78     46.46 o 
   4  10   2      219.76      236.04     10.76 o 
   5  10   2     2375.21     2380.64     40.31 o 
   6  10   2       51.86       46.73      6.85 o 
   7  10   2      267.48      301.85     16.75 o 
   8  10   2      141.03      147.24     12.96 o 
   9  10   2      273.87      264.35     15.76 o 
  10  10   2       47.46       95.32     30.47 o 
 -11  11   2        0.33      -10.03     15.10 o 
 -10  11   2       30.05       28.19     17.66 o 
  -9  11   2       12.13       -2.84     24.17 o 
  -8  11   2      145.46      184.71     16.94 o 
  -7  11   2       39.21       32.52      8.68 o 
  -6  11   2     1679.59     1665.04     25.74 o 
  -5  11   2      414.21      465.35      9.17 o 
  -4  11   2     2453.27     2450.92     29.67 o 
  -3  11   2       21.18       32.39      4.45 o 
  -2  11   2      804.45      728.70     10.20 o 
  -1  11   2     1116.61     1111.43     13.14 o 
   0  11   2     2907.12     2759.25     29.21 o 
   1  11   2     2678.22     3179.04     34.95 o 
   2  11   2       23.61       48.59      4.29 o 
   3  11   2        3.25        5.57      4.41 o 
   4  11   2       38.44       56.91      7.91 o 
   5  11   2       53.32       94.82      7.60 o 
   6  11   2        7.05        5.94      6.69 o 
   7  11   2        1.25       -1.42      8.50 o 
   8  11   2      301.29      338.95     18.38 o 
   9  11   2        5.67        4.25      9.97 o 
  10  11   2      190.55      183.92     33.56 o 
 -10  12   2      228.67      224.32     19.90 o 
  -9  12   2      784.78      924.68     34.31 o 
  -8  12   2       38.16       50.96     14.04 o 
  -7  12   2      104.99      139.55     11.24 o 
  -6  12   2        1.63        8.38      5.30 o 
  -5  12   2      274.31      335.33      9.16 o 
  -4  12   2       41.52        6.97      2.85 o 
  -3  12   2      229.99      273.26      7.16 o 
  -2  12   2      346.33      374.22      7.02 o 
  -1  12   2      218.66      229.24      5.10 o 
   0  12   2       50.11       91.48      3.92 o 
   1  12   2     2190.68     1871.37     20.45 o 
   2  12   2      580.35      784.64     13.51 o 
   3  12   2     1988.13     2017.45     30.60 o 
   4  12   2      926.34     1142.84     22.60 o 
   5  12   2       77.18       69.74      7.72 o 
   6  12   2        1.35        1.48      7.22 o 
   7  12   2      154.25      135.71     17.02 o 
   8  12   2       51.03       32.22     12.21 o 
   9  12   2      200.74      191.98     14.95 o 
 -10  13   2       36.45       54.76     16.56 o 
  -9  13   2      121.48      130.85     17.45 o 
  -8  13   2      276.91      225.61     18.36 o 
  -7  13   2      273.41      256.68     24.35 o 
  -6  13   2      111.66      100.90      6.17 o 
  -5  13   2     1145.43     1153.46     16.18 o 
  -4  13   2      540.96      700.80     11.68 o 
  -3  13   2       17.51       20.94      4.96 o 
  -2  13   2     3204.76     2717.54     30.58 o 
  -1  13   2      787.04      792.48     12.06 o 
   0  13   2     2493.53     2929.84     31.35 o 
   1  13   2      613.24      721.23     10.69 o 
   2  13   2      530.63      458.71      8.02 o 
   3  13   2        1.67       -1.15      4.94 o 
   4  13   2      442.59      367.65     12.68 o 
   5  13   2      288.50      293.12     11.50 o 
   6  13   2       10.48        6.27      7.70 o 
   7  13   2       33.37       28.04      9.85 o 
   8  13   2      479.34      516.99     32.50 o 
   9  13   2       35.56       35.83     23.78 o 
 -10  14   2       20.44        5.16     16.26 o 
  -9  14   2      655.21      686.82     31.09 o 
  -8  14   2        4.11        2.21     13.97 o 
  -7  14   2      413.34      408.98     24.94 o 
  -6  14   2      202.82      183.78      7.63 o 
  -5  14   2       25.52       19.79      4.67 o 
  -4  14   2      988.42      895.13     12.74 o 
  -3  14   2      978.73      823.55     12.96 o 
  -2  14   2        3.73       16.36      3.79 o 
  -1  14   2     1327.28     1593.56     18.52 o 
   0  14   2       45.55       61.69      4.70 o 
   1  14   2     1710.28     1450.55     19.42 o 
   2  14   2        1.32        2.72      3.59 o 
   3  14   2     1819.59     1987.60     30.89 o 
   4  14   2       78.62       82.71      9.60 o 
   5  14   2      882.39      822.58     28.20 o 
   6  14   2       32.57       26.80      8.54 o 
   7  14   2      461.54      415.78     17.84 o 
   8  14   2        1.19        9.07     18.32 o 
   9  14   2       80.95      122.66     15.10 o 
 -10  15   2       76.09       71.93     19.51 o 
  -9  15   2       92.71      126.57     18.98 o 
  -8  15   2      350.26      368.98     23.20 o 
  -7  15   2       34.24       33.32     11.00 o 
  -6  15   2      797.00      779.05     14.64 o 
  -5  15   2       18.01       11.64      4.78 o 
  -4  15   2     1718.47     1682.84     20.75 o 
  -3  15   2      281.92      258.24      6.93 o 
  -2  15   2     2183.11     2155.29     24.09 o 
  -1  15   2       20.20       20.71      4.55 o 
   0  15   2      449.15      462.48     11.08 o 
   1  15   2       88.24       68.25      4.29 o 
   2  15   2      994.62      997.47     14.57 o 
   3  15   2      204.42      161.61      8.23 o 
   4  15   2        0.83        1.59      7.34 o 
   5  15   2      103.78       93.27     10.23 o 
   6  15   2      931.93      903.25     21.67 o 
   7  15   2        0.07        1.43     10.42 o 
   8  15   2      333.20      354.90     21.26 o 
   9  15   2        0.11        1.93     13.53 o 
  -9  16   2       74.20       96.42     18.76 o 
  -8  16   2       72.35       67.57     16.35 o 
  -7  16   2      194.69      220.32     20.61 o 
  -6  16   2       95.11       77.62      7.09 o 
  -5  16   2       23.67       23.76      5.13 o 
  -4  16   2        6.75       10.42      4.65 o 
  -3  16   2      540.15      579.21      9.75 o 
  -2  16   2      552.17      553.50      9.57 o 
  -1  16   2      788.73      629.77     10.39 o 
   0  16   2        6.24        5.52      3.84 o 
   1  16   2     4754.30     4921.22     53.46 o 
   2  16   2        9.17        5.51      4.41 o 
   3  16   2      509.85      481.35     13.25 o 
   4  16   2       81.80       81.67      9.18 o 
   5  16   2      921.13      877.76     21.55 o 
   6  16   2       56.84       32.44      9.54 o 
   7  16   2      258.23      298.17     16.19 o 
   8  16   2       67.90       66.11     15.38 o 
  -9  17   2       23.99       41.81     17.89 o 
  -8  17   2      112.28      108.41     30.27 o 
  -7  17   2        2.64       21.50     11.59 o 
  -6  17   2      393.04      403.31     11.47 o 
  -5  17   2      146.56      144.44      6.69 o 
  -4  17   2      163.11      172.85      6.74 o 
  -3  17   2      495.80      472.32      9.68 o 
  -2  17   2     2263.69     2480.73     27.73 o 
  -1  17   2       18.47       18.49      4.40 o 
   0  17   2      374.11      295.69      7.04 o 
   1  17   2     1147.57     1207.26     16.26 o 
   2  17   2        7.95        4.14      4.70 o 
   3  17   2       65.11       72.13      7.75 o 
   4  17   2       20.38       29.35      8.71 o 
   5  17   2       24.56       22.26      9.13 o 
   6  17   2       51.66       72.80     10.48 o 
   7  17   2       14.62       14.14     11.69 o 
   8  17   2       31.45       47.69     15.63 o 
  -9  18   2      130.44      105.66     19.81 o 
  -8  18   2       37.15       40.76     17.03 o 
  -7  18   2       55.06       79.91     13.18 o 
  -6  18   2       12.71       16.71      7.07 o 
  -5  18   2        2.07        1.67      5.65 o 
  -4  18   2        1.92       -0.27      5.14 o 
  -3  18   2      183.98      213.49      8.52 o 
  -2  18   2        4.95       12.54      4.91 o 
  -1  18   2       16.43       12.57      4.61 o 
   0  18   2      167.47      172.52      6.41 o 
   1  18   2     2230.82     2310.19     27.59 o 
   2  18   2      296.15      366.90     10.77 o 
   3  18   2     1562.87     1513.17     26.45 o 
   4  18   2      118.59       94.65     14.69 o 
   5  18   2       28.51       29.80      9.81 o 
   6  18   2       19.68       15.64     12.08 o 
   7  18   2       44.22       73.19     13.28 o 
  -8  19   2       26.71       59.09     18.32 o 
  -7  19   2      133.42      145.73     17.62 o 
  -6  19   2      274.71      294.35     10.70 o 
  -5  19   2      348.04      299.89      9.19 o 
  -4  19   2      288.42      299.31      8.63 o 
  -3  19   2       69.74       97.14      6.43 o 
  -2  19   2      434.34      457.57     10.52 o 
  -1  19   2        5.99        2.20      4.79 o 
   0  19   2       23.43       35.17      5.23 o 
   1  19   2       39.26       38.79      5.56 o 
   2  19   2      900.47      794.53     15.10 o 
   3  19   2       33.01       27.06      8.11 o 
   4  19   2        1.00       -7.63      9.26 o 
   5  19   2        0.31        4.98     10.24 o 
   6  19   2        3.20       -0.78     10.05 o 
   7  19   2        1.16        6.85     15.55 o 
  -8  20   2       27.38       45.09     18.17 o 
  -7  20   2        5.70       15.27     12.82 o 
  -6  20   2       36.61       24.89      7.88 o 
  -5  20   2       85.12       69.47      6.94 o 
  -4  20   2       47.61       50.25      6.41 o 
  -3  20   2       64.31       40.29      6.48 o 
  -2  20   2       46.37       36.90      6.12 o 
  -1  20   2       34.62       51.09      5.68 o 
   0  20   2      109.97       93.88      6.23 o 
   1  20   2       26.51       28.68      5.78 o 
   2  20   2      408.26      441.41     11.66 o 
   3  20   2      191.15      228.17     11.57 o 
   4  20   2       95.85       68.98     13.94 o 
   5  20   2      325.67      334.98     15.52 o 
   6  20   2       19.79       16.58     10.82 o 
   7  20   2       82.70      100.35     18.28 o 
  -7  21   2       14.87       18.04     13.89 o 
  -6  21   2       22.54       26.88      8.35 o 
  -5  21   2      149.96      150.31      9.98 o 
  -4  21   2      116.00      156.58      7.76 o 
  -3  21   2      153.74      173.55     10.86 o 
  -2  21   2      435.28      370.88     11.43 o 
  -1  21   2      141.49      161.43      7.34 o 
   0  21   2       97.40      132.09     12.27 o 
   1  21   2      187.99      166.56      7.69 o 
   2  21   2        5.95       10.21      6.92 o 
   3  21   2      119.23      105.66     12.22 o 
   4  21   2        2.35       -1.40     10.15 o 
   5  21   2        7.22        5.33     10.94 o 
   6  21   2        4.31       -7.59     11.11 o 
  -6  22   2       31.33       13.56      8.60 o 
  -5  22   2        7.95       -2.79      8.28 o 
  -4  22   2       16.95       14.04      6.67 o 
  -3  22   2        0.56       -5.64      6.39 o 
  -2  22   2       65.39       67.50      7.17 o 
  -1  22   2       55.65       73.00      6.84 o 
   0  22   2       67.12       84.35      7.49 o 
   1  22   2      315.08      320.41      9.52 o 
   2  22   2       77.21       78.00      7.80 o 
   3  22   2        4.86       25.45     10.35 o 
   4  22   2      183.26      190.27     14.69 o 
   5  22   2      131.19      151.72     13.63 o 
  -6  23   2       64.06       56.93      9.22 o 
  -5  23   2      164.92      183.22     10.70 o 
  -4  23   2      108.51      120.59      8.08 o 
  -3  23   2      169.75      149.71      8.39 o 
  -2  23   2       77.25       77.32      7.95 o 
  -1  23   2      125.64      119.43      8.34 o 
   0  23   2      109.82      116.30      9.28 o 
   1  23   2       55.63       72.30      7.31 o 
   2  23   2        1.15      -11.39      7.45 o 
   3  23   2        2.72       -1.60     10.80 o 
   4  23   2        0.09        1.68     11.45 o 
   5  23   2        9.65       -1.76     12.10 o 
  -5  24   2       13.80       -2.75      9.23 o 
  -4  24   2        1.29        6.09      7.20 o 
  -3  24   2        1.49        0.61      9.01 o 
  -2  24   2        8.50       18.97      7.80 o 
  -1  24   2       13.19        9.30      7.66 o 
   0  24   2      202.01      198.52     11.31 o 
   1  24   2       52.02       48.32      8.11 o 
   2  24   2       51.50       51.30     11.91 o 
   3  24   2      207.48      183.86     12.58 o 
   4  24   2       68.00       95.18     11.85 o 
  -4  25   2       40.31       34.43      7.98 o 
  -3  25   2      110.44      141.25      9.84 o 
  -2  25   2        1.16        6.79      7.86 o 
  -1  25   2       63.62       67.76      8.52 o 
   0  25   2       18.30        9.39      8.02 o 
   1  25   2       91.79      112.14      9.19 o 
   2  25   2       54.65       41.44     11.10 o 
   3  25   2       33.83       24.04     11.33 o 
  -2  26   2       29.10       31.63      8.80 o 
  -1  26   2       24.59       11.96      8.28 o 
   0  26   2       25.43       52.38      8.86 o 
   1  26   2       12.96        2.91      8.40 o 
 -11   0   3      176.34      183.17     33.02 o 
  -9   0   3      214.68      212.22     16.02 o 
  -7   0   3     2936.91     3091.80     73.97 o 
  -5   0   3     4073.25     4303.29     91.24 o 
  -3   0   3     4200.01     3795.85     56.78 o 
  -1   0   3    95700.20   109714.72   2310.91 o 
   1   0   3    29281.31    29398.75    618.75 o 
   5   0   3       40.58       39.50      8.05 o 
   7   0   3      102.01      107.24     20.73 o 
   9   0   3      124.86      131.43     26.99 o 
 -12   1   3      241.09      252.65     26.89 o 
 -11   1   3       21.86       20.87     20.33 o 
 -10   1   3     1176.68     1262.19     43.96 o 
  -9   1   3      149.28      171.99     13.12 o 
  -8   1   3     4353.06     4098.00     68.21 o 
  -7   1   3      230.70      206.73     10.72 o 
  -6   1   3     1630.54     1545.24     32.38 o 
  -5   1   3      199.38      276.46      9.02 o 
  -4   1   3     5584.90     5596.73     98.43 o 
  -3   1   3      746.65     1188.22     13.53 o 
  -2   1   3     1105.56     1558.35     20.22 o 
  -1   1   3      335.03      412.91      8.23 o 
   0   1   3     1699.18     2693.29     58.52 o 
   1   1   3      543.32      524.76      8.33 o 
   2   1   3     1849.05     1949.94     36.32 o 
   3   1   3       90.61      115.26     11.95 o 
   4   1   3     1843.74     1684.09     33.21 o 
   5   1   3        8.57       11.50      4.84 o 
   6   1   3     2897.23     2960.99     48.34 o 
   7   1   3        0.29        6.37     20.23 o 
   8   1   3     2179.91     2066.66     58.98 o 
   9   1   3       19.68        0.99     27.17 o 
  10   1   3      353.90      273.82     25.09 o 
 -12   2   3       14.35       -5.25     20.96 o 
 -11   2   3        7.39       14.97     19.43 o 
 -10   2   3       24.00       41.49     14.63 o 
  -9   2   3      243.68      222.64     16.59 o 
  -8   2   3       93.71       55.44     11.39 o 
  -7   2   3      366.20      384.92     17.59 o 
  -6   2   3      135.84      197.99      5.54 o 
  -5   2   3     3371.46     3304.87     41.36 o 
  -4   2   3      721.43      444.34      7.94 o 
  -3   2   3    19976.72    20447.21    227.71 o 
  -2   2   3      225.37      233.42      4.57 o 
  -1   2   3    47171.77    50757.21    621.54 o 
   1   2   3      283.99      447.83      6.95 o 
   2   2   3        5.32       13.78      2.72 o 
   3   2   3     1664.46     1434.76     28.22 o 
   4   2   3      187.56      237.70      7.87 o 
   5   2   3      767.93      815.33     19.80 o 
   6   2   3       14.67       40.82      6.12 o 
   7   2   3      343.44      299.23     28.32 o 
   8   2   3        0.41      -27.84     13.92 o 
   9   2   3      633.92      690.02     34.22 o 
  10   2   3      101.82      108.01     22.55 o 
 -12   3   3      273.26      268.22     27.56 o 
 -11   3   3       19.08       40.55     12.88 o 
 -10   3   3      472.36      476.54     31.42 o 
  -9   3   3       39.21       41.22     12.05 o 
  -8   3   3      300.37      301.24     22.38 o 
  -7   3   3      255.65      256.51     18.79 o 
  -6   3   3      758.23      625.70     11.02 o 
  -5   3   3     1135.85     1225.05     16.77 o 
  -4   3   3     1920.51     1899.07     24.63 o 
  -3   3   3      172.32      130.95      3.88 o 
  -2   3   3      371.51      416.26      6.82 o 
  -1   3   3     1160.50     1459.76     17.74 o 
   0   3   3     1774.04     1450.85     46.35 o 
   1   3   3        3.08       10.79      1.80 o 
   2   3   3     4846.86     4159.26     74.16 o 
   3   3   3     1082.32     1075.15     19.12 o 
   4   3   3     1914.79     1765.78     29.71 o 
   5   3   3      379.48      351.53     10.53 o 
   6   3   3     3398.99     3289.93     53.20 o 
   7   3   3      107.55      103.25     20.77 o 
   8   3   3      505.10      561.06     40.55 o 
   9   3   3        4.00      -19.82     16.97 o 
  10   3   3       90.35       97.71     32.67 o 
 -12   4   3        3.68       20.71     20.74 o 
 -11   4   3       44.73       64.33     15.25 o 
 -10   4   3        3.48       -5.59     13.05 o 
  -9   4   3       63.35      111.85     14.02 o 
  -8   4   3       69.23       79.80     12.00 o 
  -7   4   3     2629.19     2484.32     61.41 o 
  -6   4   3      258.34      214.27      9.89 o 
  -5   4   3     8924.85     9399.81    113.65 o 
  -4   4   3      924.46      935.89     16.30 o 
  -3   4   3    17788.33    18972.11    227.39 o 
  -2   4   3      192.94      114.85      3.31 o 
  -1   4   3     7135.36     6449.43     88.21 o 
   0   4   3     3186.43     1972.87     61.82 o 
   1   4   3     3393.93     3970.12     71.04 o 
   2   4   3       12.17       19.07      3.91 o 
   3   4   3      158.49      404.77      8.04 o 
   4   4   3      477.36      566.96     12.71 o 
   5   4   3       50.00       58.56      5.92 o 
   6   4   3        9.50       -6.45      5.74 o 
   7   4   3      547.83      638.43     38.41 o 
   8   4   3      233.60      228.86     30.31 o 
   9   4   3      366.99      294.23     35.10 o 
  10   4   3       44.13       94.44     21.93 o 
 -12   5   3      166.20      162.34     24.26 o 
 -11   5   3      147.20      144.26     24.25 o 
 -10   5   3     1049.36      965.73     33.21 o 
  -9   5   3        6.27        0.93     21.19 o 
  -8   5   3       84.55       85.16     12.80 o 
  -7   5   3      680.62      726.57     25.36 o 
  -6   5   3      544.80      514.86     10.27 o 
  -5   5   3     1684.30     1734.21     22.59 o 
  -4   5   3      435.39      303.33      6.11 o 
  -3   5   3       70.84       45.90      3.70 o 
  -2   5   3      589.02      823.80     10.63 o 
  -1   5   3     2192.99     2584.98     36.51 o 
   0   5   3     1085.40     1216.36     93.96 o 
   1   5   3       69.55       53.69      4.03 o 
   2   5   3     2886.49     2442.14     34.69 o 
   3   5   3      929.40      977.85     15.68 o 
   4   5   3     3188.63     3427.34     48.27 o 
   5   5   3      588.48      756.71     17.84 o 
   6   5   3     1373.83     1287.44     24.09 o 
   7   5   3       29.06       39.11     12.77 o 
   8   5   3      508.36      573.55     41.35 o 
   9   5   3       10.97       -9.13     24.66 o 
  10   5   3      137.39      159.90     31.80 o 
 -12   6   3       46.98       41.92     14.64 o 
 -11   6   3        8.17        9.06     22.78 o 
 -10   6   3        8.42       11.38     16.74 o 
  -9   6   3      267.75      258.91     35.73 o 
  -8   6   3      223.52      256.99     16.88 o 
  -7   6   3     2646.59     2663.71     65.49 o 
  -6   6   3      294.72      224.34      6.32 o 
  -5   6   3     1145.81     1050.07     14.83 o 
  -4   6   3     6824.98     7395.10     90.03 o 
  -3   6   3     4329.39     3991.72     49.40 o 
  -2   6   3      117.75       50.00      3.48 o 
  -1   6   3     4404.98     4445.40     61.00 o 
   0   6   3     3368.83     3119.62     48.34 o 
   1   6   3     1754.79     1478.88     21.94 o 
   2   6   3     4711.63     5227.81     80.58 o 
   3   6   3       24.30       33.50      3.98 o 
   4   6   3        4.06        5.82      5.68 o 
   5   6   3      176.57      192.35      7.29 o 
   6   6   3       41.90       29.67      8.00 o 
   7   6   3      147.92      111.91     13.40 o 
   8   6   3      315.79      330.38     34.08 o 
   9   6   3      179.96      151.79     30.96 o 
  10   6   3       22.18        6.09     28.49 o 
 -11   7   3       43.15       33.93     15.39 o 
 -10   7   3      628.78      601.21     27.11 o 
  -9   7   3      889.19      841.38     30.03 o 
  -8   7   3     1364.27     1287.26     37.83 o 
  -7   7   3     1570.53     1696.84     45.67 o 
  -6   7   3      491.59      562.20     12.07 o 
  -5   7   3       30.93       50.95      3.93 o 
  -4   7   3     1308.09     1376.58     20.53 o 
  -3   7   3      150.10      154.46      8.82 o 
  -2   7   3       92.88       74.51      3.42 o 
  -1   7   3      898.17      919.20     14.54 o 
   0   7   3     3674.58     3163.82     48.72 o 
   1   7   3      500.98      452.31      8.93 o 
   2   7   3      523.65      539.61     13.98 o 
   3   7   3     1830.44     1660.26     28.16 o 
   4   7   3      991.90      837.86     16.75 o 
   5   7   3     1636.41     1760.27     30.36 o 
   6   7   3      692.47      671.15     14.94 o 
   7   7   3       26.10       -0.68     11.51 o 
   8   7   3      618.22      625.65     44.83 o 
   9   7   3      295.74      240.31     32.26 o 
  10   7   3       21.96       -6.76     29.40 o 
 -11   8   3        0.94       29.55     15.39 o 
 -10   8   3       21.46       13.35     14.04 o 
  -9   8   3       41.83       34.38     13.64 o 
  -8   8   3      100.74       88.26     13.56 o 
  -7   8   3       21.74       23.66      4.79 o 
  -6   8   3      982.17     1124.67     18.16 o 
  -5   8   3      457.41      403.72      8.18 o 
  -4   8   3       71.15       33.14      3.17 o 
  -3   8   3      983.16      847.65     10.87 o 
  -2   8   3       82.69       78.65      4.86 o 
  -1   8   3     4373.16     4579.90     58.42 o 
   0   8   3     3084.24     2778.41     35.35 o 
   1   8   3     3657.85     3191.24     45.22 o 
   2   8   3     3730.83     3696.80     67.57 o 
   3   8   3        9.38       13.10      4.28 o 
   4   8   3      805.33      947.79     18.54 o 
   5   8   3       34.87       17.78      5.24 o 
   6   8   3       27.68       39.39      5.87 o 
   7   8   3      175.55      201.20     16.16 o 
   8   8   3       42.55       59.41     25.15 o 
   9   8   3       81.23       55.43     28.77 o 
  10   8   3      204.69      238.37     37.66 o 
 -11   9   3      145.95      183.64     30.24 o 
 -10   9   3      337.55      355.51     22.25 o 
  -9   9   3      716.62      695.36     38.26 o 
  -8   9   3      160.11      165.12     15.44 o 
  -7   9   3     2637.62     2486.25     47.38 o 
  -6   9   3     1307.21     1309.91     20.89 o 
  -5   9   3     1172.62     1325.46     18.81 o 
  -4   9   3      634.79      751.53     11.15 o 
  -3   9   3       11.02       34.85      3.41 o 
  -2   9   3     1864.85     2275.85     26.14 o 
  -1   9   3     1581.13     1406.41     16.63 o 
   0   9   3      370.17      318.72      6.21 o 
   1   9   3     4437.86     4561.60     63.82 o 
   2   9   3      505.32      569.21     16.58 o 
   3   9   3     1007.81      965.18     46.03 o 
   4   9   3      807.89      776.44     16.59 o 
   5   9   3      370.48      295.68     10.98 o 
   6   9   3      346.59      328.48     11.09 o 
   7   9   3      622.00      704.17     19.41 o 
   8   9   3       61.77       81.37     23.90 o 
   9   9   3      124.87      107.95     29.96 o 
  10   9   3       64.68       96.75     33.32 o 
 -11  10   3       35.47       39.88     16.63 o 
 -10  10   3       30.58       40.26     15.47 o 
  -9  10   3       45.77       33.55     23.54 o 
  -8  10   3       60.98       46.30     13.74 o 
  -7  10   3      120.54      148.40      7.30 o 
  -6  10   3      678.28      712.83     11.73 o 
  -5  10   3      109.18      139.20      5.48 o 
  -4  10   3     4144.69     3808.49     41.26 o 
  -3  10   3       27.85       35.21      3.43 o 
  -2  10   3     2247.77     2457.18     27.31 o 
  -1  10   3     1226.01     1122.63     14.01 o 
   0  10   3     6064.90     5904.71     63.76 o 
   1  10   3      724.60      741.34     12.32 o 
   2  10   3     5265.58     5190.34     72.69 o 
   3  10   3       83.97      115.13      8.43 o 
   4  10   3      370.24      411.74     35.52 o 
   5  10   3       35.04       21.64      6.23 o 
   6  10   3       13.16       13.47      6.62 o 
   7  10   3       95.19       77.97      8.71 o 
   8  10   3       35.29       36.94     25.78 o 
   9  10   3      115.19       60.69     26.66 o 
 -11  11   3      311.72      315.86     23.21 o 
 -10  11   3        1.39       -6.48     15.05 o 
  -9  11   3      277.76      345.34     21.93 o 
  -8  11   3      216.56      237.83     18.32 o 
  -7  11   3      630.58      570.48     14.11 o 
  -6  11   3        3.31        7.97      3.90 o 
  -5  11   3     1229.05     1271.85     17.25 o 
  -4  11   3        7.29        8.93      3.11 o 
  -3  11   3       83.38      102.65      4.33 o 
  -2  11   3      331.27      236.54      5.54 o 
  -1  11   3      445.49      508.64      7.72 o 
   0  11   3      283.02      373.14      7.09 o 
   1  11   3      429.93      364.22      6.99 o 
   2  11   3      525.65      446.45      9.68 o 
   3  11   3     4996.47     4959.40     90.58 o 
   4  11   3     1381.24     1394.17     82.41 o 
   5  11   3      771.15      821.68     18.42 o 
   6  11   3        4.42        9.58      6.91 o 
   7  11   3      501.16      480.98     17.15 o 
   8  11   3        4.95        4.24     11.43 o 
   9  11   3        5.94       10.46     27.79 o 
 -11  12   3       69.73       44.53     17.72 o 
 -10  12   3        6.79       23.35     16.16 o 
  -9  12   3      191.25      178.21     31.34 o 
  -8  12   3      212.96      214.34     23.21 o 
  -7  12   3      269.07      232.05      9.42 o 
  -6  12   3     1221.87     1150.05     17.31 o 
  -5  12   3       48.45       69.96      4.86 o 
  -4  12   3     3237.61     3494.01     41.37 o 
  -3  12   3      200.27      209.98      5.71 o 
  -2  12   3     3671.39     3360.84     36.92 o 
  -1  12   3        4.20       61.63      3.78 o 
   0  12   3      439.26      350.42      6.70 o 
   1  12   3        3.21        3.33      3.01 o 
   2  12   3     2383.48     2500.23     36.81 o 
   3  12   3      113.23       98.38      7.51 o 
   4  12   3     1165.45     1107.97     26.36 o 
   5  12   3      267.65      268.06     10.92 o 
   6  12   3      310.26      293.86     13.84 o 
   7  12   3        6.14       22.86      9.58 o 
   8  12   3        9.30       29.56     20.24 o 
   9  12   3       70.85       88.45     31.39 o 
 -10  13   3       61.57       59.48     17.79 o 
  -9  13   3      383.76      510.30     30.13 o 
  -8  13   3      237.21      190.97     24.36 o 
  -7  13   3      690.17      789.12     17.82 o 
  -6  13   3      645.86      648.05     11.25 o 
  -5  13   3       93.07       65.56      4.74 o 
  -4  13   3      130.60      115.83      4.99 o 
  -3  13   3        0.81       15.10      3.84 o 
  -2  13   3       81.92       98.43      5.19 o 
  -1  13   3      212.12      254.15      6.12 o 
   0  13   3      266.49      309.21      7.39 o 
   1  13   3     1094.44     1004.97     14.19 o 
   2  13   3      779.15      787.76     15.30 o 
   3  13   3     1729.00     1614.87     29.78 o 
   4  13   3      430.04      436.07     13.90 o 
   5  13   3      754.01      741.81     18.40 o 
   6  13   3       11.66        7.56      7.85 o 
   7  13   3      365.48      389.20     21.63 o 
   8  13   3       36.87       29.32     11.23 o 
   9  13   3      147.23      138.82     33.73 o 
 -10  14   3        0.01       12.89     17.39 o 
  -9  14   3       39.04       50.95     16.29 o 
  -8  14   3      304.11      294.02     21.17 o 
  -7  14   3      274.74      266.25     10.85 o 
  -6  14   3     1896.40     1760.71     23.17 o 
  -5  14   3      136.01      161.80      6.00 o 
  -4  14   3     1502.63     1664.43     20.47 o 
  -3  14   3       99.89      129.30      5.84 o 
  -2  14   3     1988.04     1740.13     21.00 o 
  -1  14   3       14.00        1.32      2.08 o 
   0  14   3     2014.77     2078.65     26.44 o 
   1  14   3       42.23       19.02      4.75 o 
   2  14   3      256.83      260.11      9.05 o 
   3  14   3      227.08      256.15     10.95 o 
   4  14   3       96.75       90.43      8.63 o 
   5  14   3      991.49      899.96     20.93 o 
   6  14   3        0.28       -1.85      8.11 o 
   7  14   3       35.94       41.14     10.32 o 
   8  14   3        4.85        1.61     12.16 o 
 -10  15   3       36.67       35.21     17.83 o 
  -9  15   3      408.54      429.09     25.07 o 
  -8  15   3        6.26       28.63     15.37 o 
  -7  15   3      628.37      653.09     16.88 o 
  -6  15   3      318.30      333.19      8.45 o 
  -5  15   3      216.32      190.49      6.52 o 
  -4  15   3        6.42       17.58      4.52 o 
  -3  15   3      139.04      128.34      5.72 o 
  -2  15   3       45.86       27.33      4.54 o 
  -1  15   3       35.21       24.16      3.76 o 
   0  15   3       13.39       39.98      6.47 o 
   1  15   3      789.34      715.42     11.78 o 
   2  15   3       38.10       48.98      6.54 o 
   3  15   3     1236.68     1154.01     23.89 o 
   4  15   3       41.64       28.85      7.87 o 
   5  15   3     1142.36     1184.06     25.20 o 
   6  15   3       75.63       71.16     12.99 o 
   7  15   3      307.43      311.16     17.11 o 
   8  15   3        0.02       -9.45     12.84 o 
  -9  16   3        1.44      -15.42     22.14 o 
  -8  16   3       73.17       66.24     16.37 o 
  -7  16   3        0.69       -8.76      7.74 o 
  -6  16   3      132.16      157.14      6.59 o 
  -5  16   3      106.81      128.17      7.21 o 
  -4  16   3      690.56      649.12     12.44 o 
  -3  16   3      893.37      961.49     13.90 o 
  -2  16   3     1421.51     1522.53     18.45 o 
  -1  16   3        8.46        6.71      3.98 o 
   0  16   3     1226.55     1199.19     14.62 o 
   1  16   3      411.62      373.89      8.93 o 
   2  16   3      869.77      799.69     16.60 o 
   3  16   3       81.58       87.17      9.09 o 
   4  16   3        4.02       11.46      8.11 o 
   5  16   3      187.50      165.78     11.06 o 
   6  16   3        0.28       -3.32      8.78 o 
   7  16   3       30.38       16.17     11.26 o 
   8  16   3       66.08       44.94     14.60 o 
  -9  17   3      157.28      159.06     20.42 o 
  -8  17   3        5.40        9.88     15.44 o 
  -7  17   3      247.89      243.94     10.73 o 
  -6  17   3       41.96       42.78      5.71 o 
  -5  17   3      387.52      455.53      9.91 o 
  -4  17   3        8.88       11.46      5.18 o 
  -3  17   3        6.59       32.00      4.99 o 
  -2  17   3      418.94      417.12      8.79 o 
  -1  17   3      113.04       73.16      5.00 o 
   0  17   3        3.16        4.15      4.45 o 
   1  17   3      274.27      266.90      8.67 o 
   2  17   3      176.27      205.19      9.56 o 
   3  17   3      192.47      193.28     11.09 o 
   4  17   3        3.48       -0.87      8.41 o 
   5  17   3      499.06      466.50     16.26 o 
   6  17   3        6.35      -13.53      9.27 o 
   7  17   3      146.72      171.40     20.94 o 
  -9  18   3       11.74      -23.81     17.23 o 
  -8  18   3       11.21      -10.39     15.58 o 
  -7  18   3        0.84       -5.63      7.85 o 
  -6  18   3      323.43      315.99     12.96 o 
  -5  18   3        1.87       11.13      5.58 o 
  -4  18   3      788.06      765.31     14.38 o 
  -3  18   3       96.89       96.69      5.89 o 
  -2  18   3     1209.69     1270.04     17.80 o 
  -1  18   3      153.61      204.97      6.55 o 
   0  18   3      253.22      238.21      7.07 o 
   1  18   3      387.53      305.58      9.64 o 
   2  18   3      812.71      788.50     17.80 o 
   3  18   3        3.93       15.56      8.77 o 
   4  18   3        4.10       18.38      9.23 o 
   5  18   3        3.79       13.06      9.53 o 
   6  18   3       32.14       40.58     10.74 o 
   7  18   3        0.13        7.88     11.92 o 
  -8  19   3       34.64       36.69     18.17 o 
  -7  19   3      134.45      131.88      9.92 o 
  -6  19   3       41.89       38.08      7.85 o 
  -5  19   3       29.92       31.14      6.09 o 
  -4  19   3        6.57        2.08      5.74 o 
  -3  19   3       68.30       72.78      6.37 o 
  -2  19   3       49.03       40.60      5.61 o 
  -1  19   3       39.94       33.65      5.56 o 
   0  19   3        0.69        4.55      5.49 o 
   1  19   3      257.41      221.18      8.81 o 
   2  19   3        1.41       -1.61      7.75 o 
   3  19   3      251.40      268.32     15.01 o 
   4  19   3       81.62       81.57     10.95 o 
   5  19   3      392.42      354.24     15.51 o 
   6  19   3       34.60       28.08     11.06 o 
   7  19   3       95.71      115.19     20.11 o 
  -8  20   3        0.77        4.69     17.37 o 
  -7  20   3        4.35       -5.76      8.85 o 
  -6  20   3      261.26      259.43     10.70 o 
  -5  20   3       27.66       31.49      6.36 o 
  -4  20   3      272.32      310.97      9.21 o 
  -3  20   3      566.61      530.53     11.36 o 
  -2  20   3      202.53      203.15      7.52 o 
  -1  20   3      198.76      198.38      7.75 o 
   0  20   3      112.55      128.09      7.09 o 
   1  20   3       62.96       63.02      7.11 o 
   2  20   3      142.08      145.62     10.30 o 
   3  20   3        2.93      -15.67      9.15 o 
   4  20   3       74.84       57.71     10.91 o 
   5  20   3        0.42        7.62     10.39 o 
   6  20   3        3.08       -8.29     10.79 o 
  -7  21   3       20.60       40.02      9.74 o 
  -6  21   3        4.68        5.10      8.23 o 
  -5  21   3      159.39      147.48     11.82 o 
  -4  21   3        0.12        2.04      6.25 o 
  -3  21   3       47.81       56.43      6.75 o 
  -2  21   3       58.44       38.44      6.92 o 
  -1  21   3       73.33       83.54      6.54 o 
   0  21   3      124.70      117.50      7.72 o 
   1  21   3      281.31      263.29      9.99 o 
   2  21   3       21.53       -8.30      8.56 o 
   3  21   3       79.08       81.49     11.65 o 
   4  21   3       41.50       68.55     11.57 o 
   5  21   3      119.94      133.93     13.14 o 
   6  21   3       87.65       71.50     12.72 o 
  -6  22   3        0.94        5.64      8.47 o 
  -5  22   3       77.46       78.86      7.47 o 
  -4  22   3       88.53      111.11      7.76 o 
  -3  22   3       82.96      100.75      7.70 o 
  -2  22   3       35.31       38.94      7.25 o 
  -1  22   3       36.91       29.06      6.44 o 
   0  22   3      104.66      125.82      8.17 o 
   1  22   3       23.73       31.50      7.54 o 
   2  22   3       19.85       26.17      9.58 o 
   3  22   3        2.58      -10.02      9.38 o 
   4  22   3        4.24      -18.98     11.07 o 
   5  22   3        3.36        3.62     11.68 o 
  -6  23   3        0.64       -1.24      9.90 o 
  -5  23   3        7.01       13.79      7.25 o 
  -4  23   3        0.20       -0.91      7.14 o 
  -3  23   3       31.52       19.06      7.63 o 
  -2  23   3        4.14        8.72      7.33 o 
  -1  23   3       11.60       24.48      7.76 o 
   0  23   3      126.19      138.61      8.77 o 
   1  23   3       11.26       11.24      7.80 o 
   2  23   3      292.45      230.10     12.97 o 
   3  23   3      221.41      241.44     12.89 o 
   4  23   3       30.29       20.62     12.09 o 
  -5  24   3       71.43       88.37      8.07 o 
  -4  24   3       22.07       29.48      7.64 o 
  -3  24   3       31.51       36.55      8.21 o 
  -2  24   3       89.95      122.52      8.88 o 
  -1  24   3       72.91       74.53      9.30 o 
   0  24   3       93.27       96.71      8.70 o 
   1  24   3      130.47      156.90      9.71 o 
   2  24   3       54.29       56.81     10.82 o 
   3  24   3        3.03       -7.25     10.58 o 
  -3  25   3        0.21       -4.62      8.66 o 
  -2  25   3        1.15        6.28      8.87 o 
  -1  25   3       14.65        4.38      8.84 o 
   0  25   3       43.59       49.64      8.66 o 
   1  25   3       47.02       49.21      8.84 o 
   2  25   3       61.66       85.52     11.52 o 
 -12   0   4      219.71      197.92     35.16 o 
 -10   0   4     2856.41     2685.23    196.06 o 
  -8   0   4      653.27      553.40     22.89 o 
  -6   0   4     8677.38     8626.15    151.07 o 
  -4   0   4     1647.53     2076.79     32.12 o 
  -2   0   4     1827.46     2604.05     47.02 o 
   2   0   4     4849.77     5421.60    164.79 o 
   4   0   4     1585.37     1654.95     41.35 o 
   6   0   4      928.80      881.70     28.34 o 
   8   0   4      194.28      271.43     31.37 o 
  10   0   4      497.63      475.82     43.01 o 
 -12   1   4       12.70       30.38     45.85 o 
 -11   1   4      373.75      348.50     30.66 o 
 -10   1   4       42.64       52.42     12.29 o 
  -9   1   4      387.35      329.14     13.69 o 
  -8   1   4      456.57      510.85     21.63 o 
  -7   1   4        7.89       10.33      4.15 o 
  -6   1   4      576.39      731.06     13.16 o 
  -5   1   4     3811.46     4224.72     52.65 o 
  -4   1   4     4333.48     4523.85     70.99 o 
  -3   1   4     1793.62     1466.11     16.64 o 
  -2   1   4     3403.61     4048.38     55.69 o 
  -1   1   4    63892.86    71676.44    943.93 o 
   0   1   4     3069.65     3374.12     60.33 o 
   2   1   4      331.38      276.14      9.11 o 
   3   1   4     1612.00     1673.30     32.90 o 
   4   1   4      169.26      188.03      8.98 o 
   5   1   4      281.72      273.16     11.43 o 
   6   1   4       23.22       14.49      6.05 o 
   7   1   4       26.09        9.47     13.52 o 
   8   1   4       20.32       14.44     15.23 o 
   9   1   4        5.67       11.54     16.89 o 
  10   1   4       47.72       25.32     24.99 o 
 -12   2   4      199.58      205.75     25.07 o 
 -11   2   4        4.74       33.96     16.54 o 
 -10   2   4      748.02      724.45     24.91 o 
  -9   2   4      697.98      599.47     24.53 o 
  -8   2   4     3473.63     3373.04     65.83 o 
  -7   2   4      202.84      153.79      7.02 o 
  -6   2   4     1021.02      817.84     13.98 o 
  -5   2   4       28.81       29.65      2.73 o 
  -4   2   4     3520.07     3426.17     42.36 o 
  -3   2   4       30.47       16.69      2.00 o 
  -2   2   4     2713.17     3605.05     45.35 o 
  -1   2   4      312.04      268.20      7.08 o 
   1   2   4     1061.95      939.92     25.87 o 
   2   2   4      736.63      584.07     14.01 o 
   3   2   4       45.17       70.96      5.46 o 
   4   2   4     2703.95     2624.51     42.96 o 
   5   2   4      409.95      380.75     11.47 o 
   6   2   4      367.23      379.95     15.32 o 
   7   2   4      597.35      534.90     32.38 o 
   8   2   4     1005.82     1033.31     39.10 o 
   9   2   4        6.82       -4.13     17.89 o 
  10   2   4       59.97       56.84     24.88 o 
 -12   3   4       13.29       38.75     20.79 o 
 -11   3   4       67.82       76.37     14.51 o 
 -10   3   4       23.11       17.94     11.40 o 
  -9   3   4      399.41      373.87     20.42 o 
  -8   3   4      778.80      674.85     25.63 o 
  -7   3   4      923.73     1050.22     27.83 o 
  -6   3   4      178.17      184.38      5.24 o 
  -5   3   4       26.07      156.29      6.41 o 
  -4   3   4      242.14      233.77      7.64 o 
  -3   3   4     2367.32     2404.23     28.28 o 
  -2   3   4      528.79      460.49      7.60 o 
  -1   3   4     6446.45     6187.44     66.07 o 
   0   3   4       60.82       44.17      5.67 o 
   1   3   4     7789.19     8347.61    168.09 o 
   2   3   4      558.83      400.14     11.04 o 
   3   3   4     5345.31     5118.10     79.36 o 
   4   3   4       10.15        2.67      4.85 o 
   5   3   4      309.65      315.05     10.77 o 
   6   3   4     1086.68     1019.34     21.09 o 
   7   3   4       53.27       49.87     20.77 o 
   8   3   4       11.58       11.28     20.21 o 
   9   3   4      228.07      204.91     23.03 o 
  10   3   4       15.95       32.67     20.64 o 
 -12   4   4      233.18      314.89     34.07 o 
 -11   4   4       26.31       26.50     13.53 o 
 -10   4   4      477.06      431.21     33.44 o 
  -9   4   4       12.35        9.92     16.85 o 
  -8   4   4     3977.82     3866.58     92.27 o 
  -7   4   4       47.70       62.46      6.21 o 
  -6   4   4      779.90      731.74     12.56 o 
  -5   4   4      492.22      486.25      8.55 o 
  -4   4   4     7116.10     7049.20     79.90 o 
  -3   4   4     2061.78     2357.60     27.86 o 
  -2   4   4     3792.95     4310.10     46.06 o 
  -1   4   4       83.48      101.57      3.60 o 
   0   4   4        4.46        4.26      2.11 o 
   1   4   4     1174.00     1362.45     18.52 o 
   2   4   4     4671.00     4573.29     57.47 o 
   3   4   4       31.08       62.58      7.75 o 
   4   4   4      637.89      511.66     12.77 o 
   5   4   4     1869.80     2015.27     34.79 o 
   6   4   4       26.61       23.73      6.82 o 
   7   4   4      280.52      277.81     17.68 o 
   8   4   4      552.91      588.36     41.12 o 
   9   4   4       88.27       66.10     20.01 o 
  10   4   4      204.63      212.59     24.10 o 
 -12   5   4        6.11       13.77     14.18 o 
 -11   5   4      343.79      318.16     21.54 o 
 -10   5   4        0.25        8.14     13.75 o 
  -9   5   4        0.81        4.93     11.85 o 
  -8   5   4     1087.81     1105.33     71.47 o 
  -7   5   4        2.72        7.82      5.50 o 
  -6   5   4      277.19      190.30      6.24 o 
  -5   5   4     3095.00     3033.21     42.40 o 
  -4   5   4     2841.27     3090.60     38.94 o 
  -3   5   4       91.89      115.03      3.96 o 
  -2   5   4     5394.20     5740.07     69.49 o 
  -1   5   4     6415.05     6208.67     85.37 o 
   0   5   4     1138.06      527.65     20.92 o 
   1   5   4     7964.91     8314.12    103.08 o 
   2   5   4     2109.06     2221.65     29.11 o 
   3   5   4     2570.52     2643.67     34.29 o 
   4   5   4     1077.72      938.01     18.63 o 
   5   5   4     1132.42     1126.86     22.09 o 
   6   5   4      396.90      427.36     24.42 o 
   7   5   4       15.44       44.58     12.19 o 
   8   5   4        1.36      -20.83     21.57 o 
   9   5   4        1.20      -18.33     25.75 o 
  10   5   4        4.54       -0.73     19.85 o 
 -12   6   4       38.60       12.20     23.34 o 
 -11   6   4      141.93      121.68     17.95 o 
 -10   6   4      241.48      243.03     18.87 o 
  -9   6   4      200.51      169.14     16.51 o 
  -8   6   4      390.65      350.92     29.94 o 
  -7   6   4     2688.21     2905.28     54.39 o 
  -6   6   4     3948.91     3932.70     49.22 o 
  -5   6   4      940.70      895.14     14.64 o 
  -4   6   4      200.17      286.26      7.28 o 
  -3   6   4      168.63      168.42      5.87 o 
  -2   6   4      313.92      262.22      5.36 o 
  -1   6   4      379.21      471.28      7.94 o 
   0   6   4       97.86      114.71      8.73 o 
   1   6   4       46.30       81.70      4.63 o 
   2   6   4      657.82      585.51     11.08 o 
   3   6   4      121.33      117.85      5.03 o 
   4   6   4     1039.17     1077.74     20.91 o 
   5   6   4     1370.33     1555.20     28.72 o 
   6   6   4      703.27      704.62     20.04 o 
   7   6   4     1051.94     1016.88     33.64 o 
   8   6   4       54.16       97.49     26.49 o 
   9   6   4      127.92      141.89     30.87 o 
  10   6   4      358.22      377.73     29.13 o 
 -12   7   4       21.88        6.75     16.34 o 
 -11   7   4       98.40      104.99     17.75 o 
 -10   7   4        0.82        1.20     14.35 o 
  -9   7   4        0.75        2.40     12.23 o 
  -8   7   4       16.44       16.53     11.75 o 
  -7   7   4        3.14       14.92      7.78 o 
  -6   7   4      370.45      352.75      8.36 o 
  -5   7   4      886.99     1047.99     15.37 o 
  -4   7   4     3307.80     3489.70     44.00 o 
  -3   7   4     3623.46     3359.42     38.89 o 
  -2   7   4     8630.07     8517.22    101.80 o 
  -1   7   4     1217.91     1233.00     16.84 o 
   0   7   4     2321.37     2147.69     46.86 o 
   1   7   4     2940.41     2263.59     32.84 o 
   2   7   4     5222.32     5412.34     83.89 o 
   3   7   4     1675.21     1646.22     28.34 o 
   4   7   4      273.56      270.03      8.58 o 
   5   7   4       73.53       73.55      8.78 o 
   6   7   4       80.27       62.47      9.44 o 
   7   7   4        0.81        2.97     12.64 o 
   8   7   4       21.59       37.85     24.87 o 
   9   7   4        2.24       -7.56     26.32 o 
 -11   8   4       93.51      140.18     18.53 o 
 -10   8   4      168.15      226.49     19.44 o 
  -9   8   4       83.10      123.38     15.53 o 
  -8   8   4      148.17      116.87     14.18 o 
  -7   8   4      168.38      137.87      8.65 o 
  -6   8   4      568.15      521.74      9.79 o 
  -5   8   4      600.80      575.16     10.22 o 
  -4   8   4       10.74       15.69      3.49 o 
  -3   8   4      295.59      246.63      5.93 o 
  -2   8   4     1274.53     1207.18     15.54 o 
  -1   8   4      522.13      612.35      9.27 o 
   0   8   4       81.94       63.40      6.56 o 
   1   8   4      172.74      113.14      4.95 o 
   2   8   4     1326.07     1488.15     26.00 o 
   3   8   4      355.34      361.19     14.05 o 
   4   8   4     1215.79     1257.42     23.21 o 
   5   8   4      463.65      397.00     12.07 o 
   6   8   4      258.14      288.25     13.61 o 
   7   8   4      568.95      575.48     25.03 o 
   8   8   4      445.14      533.41     41.42 o 
   9   8   4       36.70       74.25     29.89 o 
 -11   9   4        2.37       -6.15     14.87 o 
 -10   9   4      102.07       97.61     19.14 o 
  -9   9   4      102.98       74.49     14.86 o 
  -8   9   4        4.93       13.24      7.52 o 
  -7   9   4     1293.61     1234.99     27.03 o 
  -6   9   4      476.61      576.38     10.74 o 
  -5   9   4      497.40      522.59     18.18 o 
  -4   9   4     5794.20     5477.72     62.60 o 
  -3   9   4     4124.09     4220.38     48.65 o 
  -2   9   4     4710.03     4836.03     55.32 o 
  -1   9   4      682.21      602.54      8.74 o 
   0   9   4     1625.22     1606.03     38.36 o 
   1   9   4     1873.19     1832.87     27.79 o 
   2   9   4      153.82       73.51      6.91 o 
   3   9   4      238.41      221.25      8.48 o 
   4   9   4     1323.74     1448.30     26.35 o 
   5   9   4       25.64       21.50      5.70 o 
   6   9   4       38.44       39.63      9.54 o 
   7   9   4       20.13       31.93     13.56 o 
   8   9   4      121.73      127.72     28.60 o 
   9   9   4       18.00       18.62     27.95 o 
 -11  10   4      214.52      188.37     19.88 o 
 -10  10   4       62.01       68.98     16.91 o 
  -9  10   4      526.37      530.77     46.63 o 
  -8  10   4      420.37      468.13     14.30 o 
  -7  10   4       22.86       28.98      7.76 o 
  -6  10   4     1064.44     1045.43     20.62 o 
  -5  10   4     2134.78     2089.75     49.81 o 
  -4  10   4      107.42       97.13      6.62 o 
  -3  10   4     1989.19     2070.06     25.47 o 
  -2  10   4      374.52      461.55      8.26 o 
  -1  10   4       11.23       10.95      2.93 o 
   0  10   4      558.61      584.78      9.33 o 
   1  10   4      835.65      707.94     12.06 o 
   2  10   4      215.65      223.62     12.47 o 
   3  10   4      476.10      507.15     16.33 o 
   4  10   4      948.62      880.02     18.59 o 
   5  10   4     1547.47     1402.34     26.42 o 
   6  10   4      565.26      549.80     14.53 o 
   7  10   4      404.75      460.85     35.65 o 
   8  10   4      411.30      389.91     37.60 o 
   9  10   4      132.56      143.00     32.14 o 
 -11  11   4       23.83       21.23     17.35 o 
 -10  11   4        6.98       12.76     14.99 o 
  -9  11   4        9.83       19.71     14.77 o 
  -8  11   4       46.30       29.07      9.77 o 
  -7  11   4      360.57      349.33     15.95 o 
  -6  11   4      962.97      942.60     15.29 o 
  -5  11   4        2.83       31.12      4.43 o 
  -4  11   4     2241.15     2241.29     30.20 o 
  -3  11   4      214.82      283.69      7.44 o 
  -2  11   4     1922.92     1834.26     22.98 o 
  -1  11   4     1042.71      881.83     11.97 o 
   0  11   4     2756.47     2718.41     30.51 o 
   1  11   4      576.98      603.49     13.75 o 
   2  11   4     1712.68     1677.60     34.70 o 
   3  11   4       83.02      104.75     13.37 o 
   4  11   4     1138.14     1137.41     22.82 o 
   5  11   4       61.67       64.46      7.58 o 
   6  11   4      222.43      187.81     11.39 o 
   7  11   4       19.14       45.63     15.05 o 
   8  11   4       30.58       28.43     25.99 o 
   9  11   4        0.52      -30.32     24.22 o 
 -11  12   4       89.20       92.08     19.52 o 
 -10  12   4       31.62       40.88     16.64 o 
  -9  12   4      643.71      617.09     28.98 o 
  -8  12   4        3.50        6.27      7.36 o 
  -7  12   4     1166.98     1178.95     23.45 o 
  -6  12   4     1326.33     1461.88     19.72 o 
  -5  12   4     1827.90     1684.66     22.07 o 
  -4  12   4      123.12       89.88      5.70 o 
  -3  12   4     2048.38     2058.50     25.79 o 
  -2  12   4      151.52      219.55      6.58 o 
  -1  12   4        4.87       18.55      3.49 o 
   0  12   4       50.62      102.47      6.80 o 
   1  12   4       52.73       63.02      9.97 o 
   2  12   4       86.18       58.55      6.48 o 
   3  12   4     1583.48     1377.63     30.09 o 
   4  12   4      349.15      334.86     12.75 o 
   5  12   4     1063.67     1071.61     22.57 o 
   6  12   4       47.49       61.00      8.03 o 
   7  12   4      350.72      378.83     14.87 o 
   8  12   4        1.38       16.24     25.97 o 
   9  12   4      100.71      100.31     29.66 o 
 -10  13   4        1.34       -5.07     16.94 o 
  -9  13   4        3.30        1.24     15.32 o 
  -8  13   4       42.12       38.82     13.27 o 
  -7  13   4       26.30       33.19      6.82 o 
  -6  13   4      798.53      702.26     12.15 o 
  -5  13   4     1211.58     1173.99     16.92 o 
  -4  13   4      927.28      986.84     14.78 o 
  -3  13   4       97.09      120.48      5.61 o 
  -2  13   4     2129.19     2013.55     25.45 o 
  -1  13   4      380.68      374.22     16.17 o 
   0  13   4      696.80      670.57     10.92 o 
   1  13   4        2.48       10.84      5.25 o 
   2  13   4     1184.06     1265.59     24.59 o 
   3  13   4       50.43       50.15      7.32 o 
   4  13   4      854.18      816.63     19.00 o 
   5  13   4       40.84       33.90      7.83 o 
   6  13   4      185.81      191.63     10.50 o 
   7  13   4       79.67       86.47     10.41 o 
   8  13   4       23.58       41.10     27.92 o 
 -10  14   4        0.06      -16.21     19.41 o 
  -9  14   4      340.95      294.22     22.87 o 
  -8  14   4       26.24       21.01      8.83 o 
  -7  14   4     1104.74     1138.65     20.90 o 
  -6  14   4        9.25       13.29      5.26 o 
  -5  14   4     2049.14     1911.57     25.07 o 
  -4  14   4      552.35      553.04     10.89 o 
  -3  14   4      347.14      325.57     10.55 o 
  -2  14   4       93.98      143.77      6.05 o 
  -1  14   4       51.89       47.83      4.38 o 
   0  14   4      167.35      222.55      6.54 o 
   1  14   4       44.28       73.58      6.65 o 
   2  14   4       21.44       21.89      7.10 o 
   3  14   4       26.42        8.36      8.31 o 
   4  14   4      352.68      328.43     19.21 o 
   5  14   4      212.84      251.96     11.72 o 
   6  14   4       38.31       24.83      8.70 o 
   7  14   4      349.79      422.72     17.39 o 
   8  14   4       17.54       48.18     28.93 o 
 -10  15   4        3.35      -29.51     26.86 o 
  -9  15   4        1.57        9.40     15.91 o 
  -8  15   4        0.15       10.53      9.84 o 
  -7  15   4      150.28      138.25      8.93 o 
  -6  15   4      163.67      166.74      7.11 o 
  -5  15   4       38.53       36.93      5.61 o 
  -4  15   4       49.06       55.81      5.62 o 
  -3  15   4       28.67       67.02      5.54 o 
  -2  15   4     1416.07     1514.03     20.76 o 
  -1  15   4       59.50       27.68      4.38 o 
   0  15   4     2489.47     2321.18     27.49 o 
   1  15   4      420.71      447.35     12.15 o 
   2  15   4      231.97      254.12     11.37 o 
   3  15   4        0.65       11.81      7.53 o 
   4  15   4      239.28      220.76     11.29 o 
   5  15   4        0.78        2.66      8.20 o 
   6  15   4       70.84       78.78     10.05 o 
   7  15   4        0.91        3.59     10.16 o 
   8  15   4       79.16      107.71     24.73 o 
 -10  16   4        7.56       26.68     18.46 o 
  -9  16   4      185.52      242.18     22.37 o 
  -8  16   4        5.22        4.46      9.47 o 
  -7  16   4      155.52      177.84      9.93 o 
  -6  16   4      162.08      172.27      7.49 o 
  -5  16   4      550.13      578.98     11.67 o 
  -4  16   4      308.78      298.11      9.21 o 
  -3  16   4       28.10       36.29      5.64 o 
  -2  16   4       37.77       28.19      5.33 o 
  -1  16   4       36.30       34.60      4.71 o 
   0  16   4      156.32      186.76      7.21 o 
   1  16   4       41.96       70.60      7.26 o 
   2  16   4       53.32       65.28      8.75 o 
   3  16   4      127.31      155.52     10.30 o 
   4  16   4       25.65       25.54      8.57 o 
   5  16   4      369.30      401.72     23.05 o 
   6  16   4        0.64       -5.52      9.14 o 
   7  16   4      160.18      170.06     13.86 o 
  -9  17   4       32.45       48.07     18.55 o 
  -8  17   4        0.43       13.26     10.21 o 
  -7  17   4        0.80       -4.12      8.01 o 
  -6  17   4       31.37       45.03      6.45 o 
  -5  17   4       70.38       75.27      6.64 o 
  -4  17   4      461.13      413.12     10.22 o 
  -3  17   4      385.20      369.74      9.77 o 
  -2  17   4       92.82      100.27      7.55 o 
  -1  17   4      102.46      112.40      6.16 o 
   0  17   4       95.03      120.61      7.32 o 
   1  17   4      581.52      558.84     14.39 o 
   2  17   4      455.32      428.17     15.04 o 
   3  17   4      230.72      244.99     12.29 o 
   4  17   4      254.98      265.96     12.89 o 
   5  17   4        1.28       -1.84      9.22 o 
   6  17   4       10.54      -12.83      9.58 o 
   7  17   4        1.41       24.26     11.83 o 
  -9  18   4      215.81      226.61     22.66 o 
  -8  18   4       38.55       43.94     10.81 o 
  -7  18   4      493.72      453.25     14.21 o 
  -6  18   4      309.99      290.90     12.65 o 
  -5  18   4       30.47       53.00      6.78 o 
  -4  18   4       13.90       41.57      6.37 o 
  -3  18   4      743.04      717.94     12.84 o 
  -2  18   4       21.74       28.88      5.69 o 
  -1  18   4       28.49       35.67      5.62 o 
   0  18   4       65.70       53.97      6.01 o 
   1  18   4      261.81      228.39     10.50 o 
   2  18   4      215.23      226.98     12.12 o 
   3  18   4      266.72      254.74     15.47 o 
   4  18   4      104.56       92.78     10.70 o 
   5  18   4      157.41      145.50     18.81 o 
   6  18   4       13.78       16.58     13.34 o 
   7  18   4      297.04      309.67     17.42 o 
  -8  19   4        6.51       -6.03      9.29 o 
  -7  19   4      167.96      151.09     10.48 o 
  -6  19   4       43.06       35.50      6.99 o 
  -5  19   4       98.92      115.39      7.64 o 
  -4  19   4      274.65      273.32      9.25 o 
  -3  19   4       52.80       29.91      6.13 o 
  -2  19   4      497.96      502.63     11.64 o 
  -1  19   4      295.97      325.50     10.00 o 
   0  19   4      436.10      415.60     11.09 o 
   1  19   4      147.77      126.90      9.64 o 
   2  19   4      209.69      234.08     11.01 o 
   3  19   4        0.82        3.82     10.50 o 
   4  19   4       74.34       63.23     10.53 o 
   5  19   4        3.76       -8.07     10.10 o 
   6  19   4       76.87       52.56     11.41 o 
  -8  20   4      132.92      145.67     11.83 o 
  -7  20   4      283.72      301.80     16.53 o 
  -6  20   4       88.16      113.71      8.27 o 
  -5  20   4      334.70      331.77     10.65 o 
  -4  20   4        5.20       13.39      6.98 o 
  -3  20   4      427.82      443.98     13.68 o 
  -2  20   4        0.71       -5.43      6.09 o 
  -1  20   4        3.98       -8.76      5.87 o 
   0  20   4        0.19        2.43      6.08 o 
   1  20   4      157.18      149.91     10.91 o 
   2  20   4       17.65       11.37      8.44 o 
   3  20   4       21.02       28.29     10.18 o 
   4  20   4       39.16       52.96     16.22 o 
   5  20   4       52.15       53.67     11.18 o 
   6  20   4      180.65      171.14     13.74 o 
  -7  21   4        7.67       12.68      9.55 o 
  -6  21   4        6.12        1.56      7.26 o 
  -5  21   4      145.49      138.69      8.67 o 
  -4  21   4      296.76      258.52     10.09 o 
  -3  21   4      114.05      120.08     12.46 o 
  -2  21   4      112.17      124.87      8.26 o 
  -1  21   4      217.90      211.65      8.57 o 
   0  21   4      136.06      126.39      7.84 o 
   1  21   4      109.22      119.00     10.42 o 
   2  21   4      381.70      384.09     14.04 o 
   3  21   4       35.35       29.87     10.60 o 
   4  21   4       38.68       23.66     10.88 o 
   5  21   4        2.61        2.97     11.09 o 
  -6  22   4      111.32      110.19      8.57 o 
  -5  22   4       50.85       50.42      8.13 o 
  -4  22   4       27.38       33.19      8.31 o 
  -3  22   4        9.29       -8.52      7.85 o 
  -2  22   4       33.64       43.26      7.70 o 
  -1  22   4        1.02        1.04      6.81 o 
   0  22   4       34.17       33.17      7.58 o 
   1  22   4        2.02       -2.92     10.92 o 
   2  22   4       18.50        6.50      9.28 o 
   3  22   4       14.94       16.25     17.71 o 
   4  22   4        0.93       -7.33     11.21 o 
  -6  23   4        0.75       17.40      8.54 o 
  -5  23   4        4.30        2.04      7.92 o 
  -4  23   4        0.56       -5.81      8.24 o 
  -3  23   4      194.04      236.43     10.98 o 
  -2  23   4       41.67       52.20      8.75 o 
  -1  23   4       54.42       38.41      7.50 o 
   0  23   4      135.03      141.60      8.67 o 
   1  23   4      287.93      313.93     14.07 o 
   2  23   4      103.31      104.38     11.23 o 
   3  23   4       87.53       98.99     13.37 o 
   4  23   4        1.25      -13.77     11.53 o 
  -5  24   4        2.25        9.11      8.89 o 
  -4  24   4        2.67       -0.02      8.74 o 
  -3  24   4       25.15        5.70      8.78 o 
  -2  24   4        8.86       22.73      8.87 o 
  -1  24   4        7.81        8.18      7.91 o 
   0  24   4        0.97      -10.50      7.23 o 
   1  24   4       15.08       24.87     11.35 o 
   2  24   4        3.47       -1.26     10.48 o 
   3  24   4        9.54        4.53     12.48 o 
  -3  25   4       40.37       43.10      9.37 o 
  -2  25   4       65.81       81.65      9.70 o 
  -1  25   4        4.89       16.76      8.91 o 
   0  25   4       24.29       24.62      8.95 o 
   1  25   4      121.48      126.39     12.46 o 
 -11   0   5      185.21      180.05     31.04 o 
  -9   0   5       68.31      146.63     18.98 o 
  -7   0   5       88.50       95.95      7.47 o 
  -5   0   5      134.28      265.12      8.34 o 
  -3   0   5     7331.75     6992.01    105.26 o 
  -1   0   5    12101.33    13163.19    222.76 o 
   1   0   5      602.83      499.30     11.55 o 
   3   0   5     3886.86     3767.39     85.59 o 
   5   0   5      251.40      309.03     16.15 o 
   7   0   5       66.25       49.47     13.23 o 
   9   0   5        0.11       -4.55     24.51 o 
 -12   1   5      108.00      110.47     22.45 o 
 -11   1   5        0.20      -18.64     12.45 o 
 -10   1   5       38.99       31.77     10.07 o 
  -9   1   5      196.37      246.08     19.07 o 
  -8   1   5     2140.72     2325.14     42.83 o 
  -7   1   5      224.92      209.48      7.23 o 
  -6   1   5     4365.46     4126.82     52.01 o 
  -5   1   5      715.31      896.37     11.41 o 
  -4   1   5     4292.36     4625.36     49.58 o 
  -3   1   5     1235.73     1449.69     16.73 o 
  -2   1   5      308.36      573.08     11.43 o 
  -1   1   5     2112.10     2175.16     34.64 o 
   1   1   5       81.76      172.20      7.70 o 
   2   1   5        6.22        5.17      6.29 o 
   3   1   5       87.85       63.51      6.40 o 
   4   1   5     1425.31     1394.22     29.66 o 
   5   1   5       15.11       10.77      6.50 o 
   6   1   5     2116.10     1981.73     32.08 o 
   7   1   5       45.63       38.28     10.98 o 
   8   1   5      392.67      426.37     26.15 o 
   9   1   5       16.34        0.16     18.18 o 
 -12   2   5       47.04       36.74     16.38 o 
 -11   2   5      421.76      458.53     25.14 o 
 -10   2   5      260.86      221.81     15.68 o 
  -9   2   5      122.77      101.98     12.72 o 
  -8   2   5       16.97       18.22      5.53 o 
  -7   2   5       15.91       14.96      4.73 o 
  -6   2   5       61.82       60.77      4.30 o 
  -5   2   5      961.76      972.33     13.79 o 
  -4   2   5      323.03      362.52      8.15 o 
  -3   2   5      837.43      787.68     10.06 o 
  -2   2   5       70.68      124.90      4.16 o 
  -1   2   5     1903.79     1879.24     30.36 o 
   0   2   5     6694.83     8582.53    151.67 o 
   1   2   5     6581.13     6497.11     88.70 o 
   2   2   5     1263.79     1138.24     23.73 o 
   3   2   5     6266.78     6419.61    114.88 o 
   4   2   5     1441.27     1486.83     26.99 o 
   5   2   5      592.78      542.80     14.47 o 
   6   2   5        1.47       -3.73      7.58 o 
   7   2   5       24.10       11.15     10.57 o 
   8   2   5       50.67       40.78     17.46 o 
   9   2   5       20.32       34.40     18.95 o 
 -12   3   5       85.92      109.90     16.42 o 
 -11   3   5      116.68      105.73     15.19 o 
 -10   3   5      378.56      401.37     19.18 o 
  -9   3   5      109.34      141.51     15.02 o 
  -8   3   5     1073.33      947.68     19.34 o 
  -7   3   5       37.83       42.30      5.01 o 
  -6   3   5     4239.47     4239.46     62.36 o 
  -5   3   5     3963.85     4060.03     47.16 o 
  -4   3   5     1113.78      702.69     11.02 o 
  -3   3   5     1882.52     2046.75     22.98 o 
  -2   3   5      959.85      985.45     15.50 o 
  -1   3   5      172.87      268.57      4.75 o 
   0   3   5      381.96      154.25     10.34 o 
   1   3   5       14.85       12.46      2.56 o 
   2   3   5     1428.74     1535.72     26.55 o 
   3   3   5      100.17      131.00      7.09 o 
   4   3   5      434.29      392.80     15.68 o 
   5   3   5      148.93      146.97      8.60 o 
   6   3   5      351.83      377.51     13.01 o 
   7   3   5      163.13      169.93     15.60 o 
   8   3   5      516.93      520.52     28.35 o 
   9   3   5       73.42       79.86     28.62 o 
 -12   4   5       70.80      103.62     23.08 o 
 -11   4   5      254.09      241.92     17.52 o 
 -10   4   5      167.06      175.66     17.69 o 
  -9   4   5      894.58      932.34     32.03 o 
  -8   4   5      217.00      208.59      9.91 o 
  -7   4   5      415.54      334.27      9.21 o 
  -6   4   5        1.91        7.52      2.95 o 
  -5   4   5       71.34       36.28      3.28 o 
  -4   4   5      406.27      572.80     15.87 o 
  -3   4   5     2302.85     2640.05     31.25 o 
  -2   4   5     1371.36     1537.26     19.08 o 
  -1   4   5     1958.24     1792.86     22.10 o 
   0   4   5     2472.23     2213.67     43.68 o 
   1   4   5      561.14      399.46      7.56 o 
   2   4   5      885.66      861.09     12.87 o 
   3   4   5     5435.30     5876.62     91.21 o 
   4   4   5      332.53      332.10     11.10 o 
   5   4   5     2819.76     2778.73     46.49 o 
   6   4   5     1174.49     1166.29     24.09 o 
   7   4   5       19.47       25.92     23.80 o 
   8   4   5        0.13        9.28     21.08 o 
   9   4   5       71.57       48.13     19.89 o 
 -12   5   5       47.03       29.32     15.33 o 
 -11   5   5      267.61      258.58     30.92 o 
 -10   5   5      231.80      232.51     25.93 o 
  -9   5   5      432.59      419.69     22.25 o 
  -8   5   5      505.68      464.85     14.62 o 
  -7   5   5      774.67      825.27     17.02 o 
  -6   5   5     4996.79     5226.91     71.60 o 
  -5   5   5      125.10      192.38      5.72 o 
  -4   5   5     2597.93     2300.59     32.67 o 
  -3   5   5       20.85       12.98      2.96 o 
  -2   5   5      762.36      809.20     12.14 o 
  -1   5   5       31.54       20.02      2.09 o 
   0   5   5     1012.41     1104.99     19.28 o 
   1   5   5      122.33       96.34      3.98 o 
   2   5   5       55.83       57.43      3.96 o 
   3   5   5      240.19      255.63     13.86 o 
   4   5   5     1066.52      958.37     20.68 o 
   5   5   5      720.72      837.87     26.05 o 
   6   5   5       94.24       83.00      8.46 o 
   7   5   5        4.03      -10.88     12.49 o 
   8   5   5      251.80      249.82     32.01 o 
   9   5   5       22.84       15.62     19.94 o 
 -12   6   5       49.23       57.28     18.11 o 
 -11   6   5      142.88      132.33     18.70 o 
 -10   6   5      310.92      306.22     21.08 o 
  -9   6   5      240.34      237.93     18.08 o 
  -8   6   5      468.41      407.24     24.68 o 
  -7   6   5       18.63       28.83      8.77 o 
  -6   6   5        1.37       -2.87      2.27 o 
  -5   6   5      147.53      168.89      6.84 o 
  -4   6   5      203.73      221.67      6.01 o 
  -3   6   5     2613.85     2649.44     33.38 o 
  -2   6   5     1163.96     1183.47     16.55 o 
  -1   6   5     2167.78     2276.45     27.43 o 
   0   6   5      982.98      661.21     12.98 o 
   1   6   5     6427.66     6569.63     82.26 o 
   2   6   5     1445.65     1497.83     23.15 o 
   3   6   5     3658.79     3496.30     45.11 o 
   4   6   5       10.83        7.58      5.97 o 
   5   6   5     1416.26     1575.12     29.36 o 
   6   6   5      933.07      959.54     21.21 o 
   7   6   5      172.13      139.09     28.80 o 
   8   6   5      117.08      110.89     27.03 o 
   9   6   5       29.81       17.42     27.55 o 
 -12   7   5        2.16       -7.39     17.09 o 
 -11   7   5      100.77      102.61     18.41 o 
 -10   7   5      140.21      151.25     17.80 o 
  -9   7   5      612.62      604.00     27.10 o 
  -8   7   5      994.75     1007.27     23.68 o 
  -7   7   5      222.09      214.37     15.65 o 
  -6   7   5     1752.01     1515.81     23.48 o 
  -5   7   5      870.72      879.42     13.70 o 
  -4   7   5     2058.82     2231.51     29.30 o 
  -3   7   5     1229.80     1196.47     15.65 o 
  -2   7   5     1456.57     1349.16     20.39 o 
  -1   7   5     3501.21     3891.68     48.49 o 
   0   7   5      584.48      511.83     13.72 o 
   1   7   5     1059.20     1156.87     16.96 o 
   2   7   5        4.16       15.03      3.56 o 
   3   7   5       34.69       41.27      4.18 o 
   4   7   5      358.44      410.71     12.86 o 
   5   7   5      569.56      554.89     15.69 o 
   6   7   5       86.30       84.10     10.69 o 
   7   7   5      104.97      142.09     16.41 o 
   8   7   5      518.53      566.42     42.68 o 
   9   7   5      123.38      139.75     32.11 o 
 -11   8   5      125.32      164.00     24.68 o 
 -10   8   5      150.20      133.42     17.71 o 
  -9   8   5       56.53       62.52     20.60 o 
  -8   8   5        1.99        4.98      7.40 o 
  -7   8   5       80.82      100.69      7.07 o 
  -6   8   5       82.24       97.09      5.72 o 
  -5   8   5        8.63        5.60      2.96 o 
  -4   8   5      976.83     1001.30     14.03 o 
  -3   8   5      793.19      573.65      9.28 o 
  -2   8   5     3295.68     3034.07     38.81 o 
  -1   8   5     4697.18     5078.80     58.61 o 
   0   8   5     2999.27     3150.52     50.54 o 
   1   8   5     1096.33     1120.89     18.34 o 
   2   8   5      932.57      794.70     14.27 o 
   3   8   5      576.85      493.36     10.53 o 
   4   8   5      264.30      246.70     10.90 o 
   5   8   5      684.41      686.73     20.58 o 
   6   8   5      596.93      622.41     20.42 o 
   7   8   5       73.57       69.62     15.45 o 
   8   8   5       28.38       59.68     26.55 o 
   9   8   5        0.22      -22.68     23.97 o 
 -11   9   5      158.52      157.05     36.02 o 
 -10   9   5      100.09      127.54     24.68 o 
  -9   9   5      912.17      938.66     33.25 o 
  -8   9   5      912.00      873.71     22.02 o 
  -7   9   5      959.89      922.63     18.52 o 
  -6   9   5     1417.80     1294.62     21.20 o 
  -5   9   5     1455.96     1383.73     22.16 o 
  -4   9   5      516.30      564.08     11.52 o 
  -3   9   5     2266.55     2620.47     31.41 o 
  -2   9   5      901.02      854.03     13.40 o 
  -1   9   5     1933.27     1639.73     20.77 o 
   0   9   5      457.58      445.31     10.82 o 
   1   9   5      389.95      373.47      9.39 o 
   2   9   5      670.50      663.31     20.12 o 
   3   9   5       13.41       16.74      5.54 o 
   4   9   5       22.16       25.75      4.57 o 
   5   9   5      290.63      310.48     14.35 o 
   6   9   5       68.59       95.24     11.34 o 
   7   9   5      278.97      273.24     20.05 o 
   8   9   5       36.74        2.48     25.18 o 
   9   9   5       66.04       38.60     29.12 o 
 -11  10   5      132.07      167.67     22.08 o 
 -10  10   5       76.43      111.82     43.18 o 
  -9  10   5      155.16      159.00     18.04 o 
  -8  10   5       27.81       46.06      9.90 o 
  -7  10   5      201.92      177.11      7.67 o 
  -6  10   5      468.57      543.67     11.10 o 
  -5  10   5       28.87       34.69      4.78 o 
  -4  10   5        7.91       12.99      3.89 o 
  -3  10   5       26.55       22.10      3.79 o 
  -2  10   5     3160.53     2816.77     36.64 o 
  -1  10   5      131.79      105.49      4.12 o 
   0  10   5      682.02      697.10     20.05 o 
   1  10   5      444.53      418.83     11.55 o 
   2  10   5     1417.34     1302.79     28.43 o 
   3  10   5      873.16      962.24     19.77 o 
   4  10   5     1505.00     1506.98     27.97 o 
   5  10   5      268.61      258.90      8.32 o 
   6  10   5      389.97      374.28     16.84 o 
   7  10   5       46.21       48.87     14.73 o 
   8  10   5      152.69      140.81     30.13 o 
   9  10   5       13.10       -7.67     27.68 o 
 -11  11   5       86.50      100.14     34.99 o 
 -10  11   5       17.57        8.68     15.73 o 
  -9  11   5      275.21      306.39     21.46 o 
  -8  11   5        4.65        3.52      8.31 o 
  -7  11   5      992.73     1007.29     18.10 o 
  -6  11   5      609.50      695.61     12.88 o 
  -5  11   5     1052.01     1038.72     17.44 o 
  -4  11   5      458.96      346.03      8.06 o 
  -3  11   5     1108.04     1015.71     19.23 o 
  -2  11   5        4.13        1.09      4.27 o 
  -1  11   5       47.74       41.62      3.71 o 
   0  11   5     1154.59     1156.94     24.71 o 
   1  11   5      325.44      284.39      9.65 o 
   2  11   5       85.45      108.85     11.41 o 
   3  11   5      641.69      639.47     15.66 o 
   4  11   5       67.34       33.98      6.98 o 
   5  11   5        6.57       16.13      6.59 o 
   6  11   5      234.16      273.38     15.25 o 
   7  11   5      467.13      481.78     28.57 o 
   8  11   5       18.39        4.97     25.72 o 
 -11  12   5       15.74       12.25     17.49 o 
 -10  12   5      169.58      206.72     46.75 o 
  -9  12   5       71.16       84.14     18.84 o 
  -8  12   5      145.29      124.06     18.54 o 
  -7  12   5      141.33      178.53      8.13 o 
  -6  12   5      129.04      128.63      6.17 o 
  -5  12   5       68.48      119.09      5.96 o 
  -4  12   5      478.05      463.02     12.91 o 
  -3  12   5      232.35      288.40      7.47 o 
  -2  12   5      227.29      210.21      9.39 o 
  -1  12   5      233.10      231.78      6.07 o 
   1  12   5      153.24      224.03      8.92 o 
   2  12   5     2181.54     2252.79     38.87 o 
   3  12   5       81.06       75.07      7.70 o 
   4  12   5      312.66      286.55     11.34 o 
   5  12   5        1.03        1.93      7.08 o 
   6  12   5       21.97       18.65      6.93 o 
   7  12   5       26.91       35.95     16.46 o 
   8  12   5       63.31       41.36     28.13 o 
 -10  13   5        9.33       29.91     17.81 o 
  -9  13   5      283.46      268.56     12.46 o 
  -8  13   5       54.17       61.42      9.99 o 
  -7  13   5      142.91      152.28      7.49 o 
  -6  13   5       37.53       40.97      5.46 o 
  -5  13   5      465.24      528.00     17.15 o 
  -4  13   5      137.30      128.71      6.02 o 
  -3  13   5      403.36      336.42     11.97 o 
  -2  13   5     1009.53     1091.39     17.27 o 
  -1  13   5      520.92      659.65     10.49 o 
   0  13   5       17.10        6.96      4.67 o 
   1  13   5       79.53      147.08      7.47 o 
   2  13   5      205.97      202.30      9.81 o 
   3  13   5      575.35      478.98     14.81 o 
   4  13   5       83.21       87.78      8.66 o 
   5  13   5      430.29      448.36     15.15 o 
   6  13   5        1.28        8.18      7.61 o 
   7  13   5      384.97      438.04     25.70 o 
   8  13   5       28.18       21.76     27.20 o 
 -10  14   5      147.82      145.05     22.66 o 
  -9  14   5       21.76       15.58      8.36 o 
  -8  14   5        7.83       12.31      8.50 o 
  -7  14   5      443.00      464.72     11.52 o 
  -6  14   5       98.06       81.10      6.04 o 
  -5  14   5       28.80       14.62      5.29 o 
  -4  14   5      466.22      390.15      9.34 o 
  -3  14   5        0.39       14.55      4.93 o 
  -2  14   5     1350.60     1464.81     21.91 o 
  -1  14   5        1.18        5.07      4.24 o 
   0  14   5     3143.76     2811.80     37.10 o 
   1  14   5       74.10       76.67      9.97 o 
   2  14   5      150.61      194.91     10.27 o 
   3  14   5      217.83      196.88     10.52 o 
   4  14   5      188.85      204.38     10.99 o 
   5  14   5       47.05       40.48      8.54 o 
   6  14   5      149.32      127.63      9.85 o 
   7  14   5       11.21       10.07      7.58 o 
   8  14   5       36.57       32.61     28.21 o 
 -10  15   5        0.13       16.58     18.72 o 
  -9  15   5      138.15      124.74     10.39 o 
  -8  15   5       16.30       16.07      9.19 o 
  -7  15   5      387.34      434.53     11.44 o 
  -6  15   5      208.68      185.59      7.60 o 
  -5  15   5      861.50      863.40     14.30 o 
  -4  15   5       86.90       71.87      6.06 o 
  -3  15   5     2760.42     2684.16     33.54 o 
  -2  15   5       26.26       21.11      5.01 o 
  -1  15   5      294.86      321.88      7.94 o 
   0  15   5        9.08       17.55      4.62 o 
   1  15   5      326.78      335.88     10.91 o 
   2  15   5       32.16       54.70      9.81 o 
   3  15   5      132.61      118.27      9.52 o 
   4  15   5       73.79       59.01      8.92 o 
   5  15   5      368.88      333.09     15.92 o 
   6  15   5        6.07        8.28      8.80 o 
   7  15   5      281.46      288.01     23.85 o 
 -10  16   5       97.73      100.34     20.93 o 
  -9  16   5        0.08       -6.60      9.14 o 
  -8  16   5       29.21       14.30     13.12 o 
  -7  16   5       60.02       68.90      7.41 o 
  -6  16   5       29.69       37.22      6.29 o 
  -5  16   5       96.69       82.66      6.62 o 
  -4  16   5      185.40      195.71     11.47 o 
  -3  16   5      106.95      117.24      6.66 o 
  -2  16   5      665.60      589.07     12.19 o 
  -1  16   5       21.82       33.84      5.64 o 
   0  16   5     2267.62     2342.23     32.08 o 
   1  16   5       82.22       71.61      7.65 o 
   2  16   5      832.61      833.77     20.08 o 
   3  16   5       10.02       14.21      8.14 o 
   4  16   5      119.58      125.31     10.44 o 
   5  16   5        6.54       -4.63      8.90 o 
   6  16   5      239.88      233.61     13.99 o 
   7  16   5        9.27       13.05     14.09 o 
  -9  17   5      181.58      192.51     12.31 o 
  -8  17   5        1.77      -14.74      9.16 o 
  -7  17   5      873.92      829.84     23.39 o 
  -6  17   5        8.20       10.33      6.29 o 
  -5  17   5      190.31      202.15     11.29 o 
  -4  17   5      205.07      195.54      9.76 o 
  -3  17   5      627.67      673.69     12.82 o 
  -2  17   5        8.97       16.01      6.06 o 
  -1  17   5      130.33      111.92      6.24 o 
   0  17   5      205.64      208.04      7.84 o 
   1  17   5      303.54      345.55     11.76 o 
   2  17   5       12.39       -4.02      8.16 o 
   3  17   5       87.62      102.59      9.90 o 
   4  17   5       16.49       18.13      9.12 o 
   5  17   5      123.12      116.62     11.14 o 
   6  17   5        9.69        0.45     10.04 o 
  -9  18   5        1.61       17.06     18.71 o 
  -8  18   5       25.19       36.04     10.63 o 
  -7  18   5       80.03       65.13      7.89 o 
  -6  18   5       32.13       29.06      6.85 o 
  -5  18   5      145.48      162.01      8.10 o 
  -4  18   5      298.66      307.27      9.56 o 
  -3  18   5       62.76       37.30      6.91 o 
  -2  18   5       10.63        4.32      5.84 o 
  -1  18   5        7.17        8.37      5.46 o 
   0  18   5      550.08      590.57     16.16 o 
   1  18   5       22.86       22.46      7.82 o 
   2  18   5      722.96      680.68     22.21 o 
   3  18   5      114.52       83.28     10.28 o 
   4  18   5      180.01      197.75     14.19 o 
   5  18   5       43.68       34.34     10.12 o 
   6  18   5       12.76       -1.41     10.67 o 
  -8  19   5       56.07       46.26     10.70 o 
  -7  19   5       26.52       29.21      7.70 o 
  -6  19   5      504.84      463.60     11.88 o 
  -5  19   5      529.00      527.30     12.48 o 
  -4  19   5        7.32       26.99      6.89 o 
  -3  19   5      505.02      516.60     13.27 o 
  -2  19   5       74.23       80.91      6.96 o 
  -1  19   5       12.43       11.72      5.74 o 
   0  19   5       14.64       18.27      6.15 o 
   1  19   5       12.77       16.43     12.61 o 
   2  19   5        4.64       -0.92      9.18 o 
   3  19   5      101.49       88.80     11.14 o 
   4  19   5        3.76      -11.09      9.90 o 
   5  19   5        2.77       -7.98     10.18 o 
   6  19   5       18.42       14.27     10.90 o 
  -8  20   5        0.47        0.01     10.53 o 
  -7  20   5        0.31       -5.04      8.49 o 
  -6  20   5       15.21       26.20      7.38 o 
  -5  20   5        3.25        4.56      7.19 o 
  -4  20   5       86.68       65.97      7.98 o 
  -3  20   5        5.97        3.50      6.66 o 
  -2  20   5       72.58       89.44     10.25 o 
  -1  20   5        1.85       -4.80      5.92 o 
   0  20   5      308.85      268.33      9.60 o 
   1  20   5      631.37      619.57     17.10 o 
   2  20   5        3.87      -10.57      9.93 o 
   3  20   5      173.34      137.70     12.60 o 
   4  20   5       84.32       95.37     16.98 o 
   5  20   5        3.65      -18.05     10.59 o 
  -7  21   5       22.79       38.15      8.28 o 
  -6  21   5       72.87       90.26      8.51 o 
  -5  21   5       37.06       48.31      7.91 o 
  -4  21   5       40.60       27.41      8.08 o 
  -3  21   5      277.77      256.03     10.43 o 
  -2  21   5       85.50       98.17      7.99 o 
  -1  21   5      120.31      141.87      7.78 o 
   0  21   5        4.58        7.13      6.82 o 
   1  21   5       19.24        4.75      8.94 o 
   2  21   5       41.23       55.42     12.56 o 
   3  21   5       49.85       24.60     11.21 o 
   4  21   5        3.11       -2.44     11.13 o 
  -6  22   5       81.58       78.76      8.71 o 
  -5  22   5       13.72       16.47      8.46 o 
  -4  22   5       33.83       21.52      8.36 o 
  -3  22   5      183.67      201.10     10.58 o 
  -2  22   5       63.83       64.15      7.98 o 
  -1  22   5      142.81      150.13      8.55 o 
   0  22   5       37.63       40.64      7.15 o 
   1  22   5       15.36        6.83      9.77 o 
   2  22   5        5.43       14.28     12.11 o 
   3  22   5       41.16       38.82     11.69 o 
   4  22   5       28.13       15.36     12.04 o 
  -5  23   5       45.66       55.68      9.32 o 
  -4  23   5       22.41       21.30      8.53 o 
  -3  23   5       87.21       81.88     11.91 o 
  -2  23   5       75.01       86.61      8.61 o 
  -1  23   5       28.09       36.50      7.62 o 
   0  23   5        1.99       10.95     11.96 o 
   1  23   5       55.58       62.28     13.35 o 
   2  23   5        4.80      -12.47     11.57 o 
   3  23   5       22.48       14.94     11.91 o 
  -4  24   5        6.44      -13.42      8.82 o 
  -3  24   5       53.57       61.34      9.43 o 
  -2  24   5       11.18       12.31      8.82 o 
  -1  24   5       34.06       33.13      8.60 o 
   0  24   5       29.93       29.37     12.95 o 
   1  24   5        5.21       -5.20     10.42 o 
   2  24   5      209.31      201.34     21.71 o 
  -2  25   5       33.06       22.43      9.09 o 
  -1  25   5        9.68       -1.82      9.05 o 
   0  25   5       58.04       78.45     11.92 o 
 -12   0   6        1.16      -47.40     26.10 o 
 -10   0   6      446.23      422.44     23.35 o 
  -8   0   6      476.74      541.55     28.77 o 
  -6   0   6     5117.55     5338.25     82.15 o 
  -4   0   6     2928.09     2776.70     46.17 o 
  -2   0   6      104.70      207.35      9.88 o 
   0   0   6     7490.99     8023.16    174.48 o 
   2   0   6      370.87      480.71     35.45 o 
   4   0   6       92.10      131.01     25.15 o 
   6   0   6       84.69       60.65     16.64 o 
   8   0   6       46.48       70.38     26.03 o 
 -12   1   6        0.79      -26.20     13.60 o 
 -11   1   6      169.70      197.49     18.26 o 
 -10   1   6       22.73       39.76     10.28 o 
  -9   1   6      825.41      717.56     15.40 o 
  -8   1   6        4.90       -7.69      5.46 o 
  -7   1   6      641.14      667.79     22.38 o 
  -6   1   6       72.57       58.47      8.49 o 
  -5   1   6     2447.53     2555.09     28.64 o 
  -4   1   6      155.40      151.13      4.26 o 
  -3   1   6       94.52      135.11      4.70 o 
  -2   1   6      161.11      214.56      7.20 o 
  -1   1   6       25.22      114.33      5.27 o 
   0   1   6     1341.19     1590.33     29.92 o 
   1   1   6     1680.62     1709.85     25.22 o 
   2   1   6     1889.93     1854.73     36.68 o 
   3   1   6     1727.11     1630.95     33.53 o 
   4   1   6      587.51      642.26     16.23 o 
   5   1   6     3063.69     3149.46     49.82 o 
   6   1   6        1.40       -3.22      9.84 o 
   7   1   6      353.23      348.67     14.71 o 
   8   1   6       81.76       39.14     17.25 o 
   9   1   6      248.55      250.70     24.59 o 
 -12   2   6       27.18       27.87     14.90 o 
 -11   2   6        2.53      -15.93     12.38 o 
 -10   2   6      524.48      519.67     17.93 o 
  -9   2   6       40.39       42.10      5.99 o 
  -8   2   6      860.41      832.36     15.97 o 
  -7   2   6       91.86      126.29      6.83 o 
  -6   2   6     2864.57     2979.22     35.61 o 
  -5   2   6       56.63       26.89      3.06 o 
  -4   2   6     4830.28     4698.94     54.23 o 
  -3   2   6     1514.57     1789.79     23.52 o 
  -2   2   6    14537.80    15617.65    188.90 o 
  -1   2   6      124.28      130.80      5.57 o 
   0   2   6      120.14      186.95     13.16 o 
   1   2   6       15.43       11.79      2.83 o 
   2   2   6      268.00      329.54     12.00 o 
   3   2   6       11.72        8.34      5.48 o 
   4   2   6      105.11      125.03     11.50 o 
   5   2   6      645.55      720.08     17.86 o 
   6   2   6       67.85       69.96      8.06 o 
   7   2   6      166.86      148.61     24.29 o 
   8   2   6      457.82      473.47     27.85 o 
   9   2   6      172.96      195.47     39.10 o 
 -12   3   6       41.52       59.28     15.54 o 
 -11   3   6      686.23      667.19     25.40 o 
 -10   3   6       96.12       95.12     13.41 o 
  -9   3   6      132.39      163.43      8.50 o 
  -8   3   6      211.27      218.14     11.55 o 
  -7   3   6       44.41       24.97      5.35 o 
  -6   3   6       38.22       36.64      3.98 o 
  -5   3   6      325.81      330.11      9.51 o 
  -4   3   6     1886.00     2250.82     27.31 o 
  -3   3   6       98.06      112.12      5.06 o 
  -2   3   6       54.85       93.93      3.44 o 
  -1   3   6    12479.85    14445.50    177.93 o 
   0   3   6      240.43      230.50      6.72 o 
   1   3   6     1844.36     1647.39     22.57 o 
   2   3   6      676.89      673.05     14.76 o 
   3   3   6     4822.81     4979.41     78.45 o 
   4   3   6       16.27       32.92      6.79 o 
   5   3   6     2238.49     2153.32     38.04 o 
   6   3   6       11.79       19.47      8.25 o 
   7   3   6      613.34      635.36     23.29 o 
   8   3   6        6.72       21.03     22.66 o 
   9   3   6        3.01       35.30     19.63 o 
 -12   4   6       91.81       63.87     15.74 o 
 -11   4   6        0.56       -1.79     16.49 o 
 -10   4   6        2.09        5.10     14.06 o 
  -9   4   6       66.71       89.00      8.17 o 
  -8   4   6     2103.78     1992.32     30.56 o 
  -7   4   6      193.41      177.16      7.44 o 
  -6   4   6     4060.74     4217.16     53.82 o 
  -5   4   6      793.95      781.56     12.80 o 
  -4   4   6     7493.96     7806.84     95.23 o 
  -3   4   6      447.00      330.15      6.25 o 
  -2   4   6     3252.58     3174.46     34.77 o 
  -1   4   6     1681.59     1873.90     23.40 o 
   0   4   6      309.01      377.56      8.92 o 
   1   4   6      389.05      533.49      9.54 o 
   2   4   6      661.45      501.11      8.87 o 
   3   4   6      115.38      107.90     11.08 o 
   4   4   6       47.48       68.91     10.38 o 
   5   4   6      489.89      502.85     15.13 o 
   6   4   6       14.04       22.41      8.34 o 
   7   4   6      163.78      117.87     16.13 o 
   8   4   6      448.06      460.05     27.99 o 
   9   4   6       63.26       85.48     21.08 o 
 -12   5   6      263.58      285.60     19.73 o 
 -11   5   6      630.00      585.73     29.16 o 
 -10   5   6      100.89      122.38     17.15 o 
  -9   5   6       27.39       37.00      7.62 o 
  -8   5   6      205.58      217.53     11.47 o 
  -7   5   6      516.77      480.30     14.79 o 
  -6   5   6       15.51       24.15      4.76 o 
  -5   5   6      121.25       89.95      4.37 o 
  -4   5   6       13.26       15.01      3.44 o 
  -3   5   6     1226.56     1230.53     14.14 o 
  -2   5   6      356.68      453.13     10.21 o 
  -1   5   6       69.77       43.02      3.89 o 
   0   5   6     1041.19     1005.31     18.28 o 
   1   5   6     1783.85     1709.05     23.66 o 
   2   5   6       97.31       77.15      3.81 o 
   3   5   6     3764.34     3840.32     61.77 o 
   4   5   6       12.52        7.98      6.65 o 
   5   5   6     1113.90     1088.15     22.95 o 
   6   5   6        3.99       -1.48      7.93 o 
   7   5   6      176.33      194.24     17.88 o 
   8   5   6       49.55       49.20     25.62 o 
   9   5   6        1.28      -31.03     18.54 o 
 -12   6   6        0.08      -14.45     19.11 o 
 -11   6   6        0.57       14.21     20.13 o 
 -10   6   6        4.98       11.41     14.87 o 
  -9   6   6      245.32      265.03     18.38 o 
  -8   6   6      832.84      831.25     17.52 o 
  -7   6   6      285.53      272.42     13.72 o 
  -6   6   6     1227.31     1176.66     19.29 o 
  -5   6   6      773.65      801.63     12.99 o 
  -4   6   6     2287.94     2036.24     27.07 o 
  -3   6   6     1167.38      988.58     14.49 o 
  -2   6   6     2621.22     2567.90     28.45 o 
  -1   6   6      336.09      290.46      7.15 o 
   0   6   6     4754.56     5047.70     78.73 o 
   1   6   6     2571.44     2691.94     35.61 o 
   2   6   6      930.42      944.71     14.67 o 
   3   6   6       35.06       45.10      6.64 o 
   4   6   6      247.84      241.63     14.23 o 
   5   6   6        1.32       -8.41      7.46 o 
   6   6   6      521.86      514.96     16.23 o 
   7   6   6      205.90      210.78     28.35 o 
   8   6   6       61.14       60.65     26.45 o 
   9   6   6       74.36       74.68     21.06 o 
 -12   7   6       24.37       33.47     18.14 o 
 -11   7   6      372.07      391.17     25.24 o 
 -10   7   6       77.90       76.46     17.16 o 
  -9   7   6       41.39       38.82     12.21 o 
  -8   7   6      842.20      836.49     17.92 o 
  -7   7   6      655.11      745.18     18.69 o 
  -6   7   6        0.59        0.72      3.30 o 
  -5   7   6      169.23      162.83      5.95 o 
  -4   7   6        0.82        3.80      3.84 o 
  -3   7   6      146.96      159.14      7.32 o 
  -2   7   6      585.19      573.20      9.85 o 
  -1   7   6      584.45      429.50      8.88 o 
   0   7   6       78.86       63.11      4.90 o 
   1   7   6      472.37      470.63      9.38 o 
   2   7   6     1215.36     1139.94     17.65 o 
   3   7   6       22.40       48.80      6.55 o 
   4   7   6      709.07      724.00     17.71 o 
   5   7   6      580.23      562.95     16.23 o 
   6   7   6       39.54       50.49     11.00 o 
   7   7   6       11.58       23.79     14.97 o 
   8   7   6       58.12       53.81     26.64 o 
 -11   8   6       17.02        8.17     16.67 o 
 -10   8   6       27.61       42.39     16.06 o 
  -9   8   6      405.12      385.48     15.65 o 
  -8   8   6      200.54      223.40      9.37 o 
  -7   8   6      825.48      827.03     24.22 o 
  -6   8   6      155.67      129.19      7.84 o 
  -5   8   6      823.81      706.01     12.31 o 
  -4   8   6      488.87      450.66      8.76 o 
  -3   8   6      147.21      162.91      5.29 o 
  -2   8   6     2303.01     2603.02     31.09 o 
  -1   8   6     2785.13     2514.67     28.40 o 
   0   8   6       63.64       32.26      4.18 o 
   1   8   6      949.65     1046.51     16.26 o 
   2   8   6       15.44       24.43      3.87 o 
   3   8   6      617.04      661.78     12.01 o 
   4   8   6       21.07       10.82      8.57 o 
   5   8   6      440.40      486.15     19.49 o 
   6   8   6      134.48      134.14     12.84 o 
   7   8   6      223.42      218.50     19.46 o 
   8   8   6      262.78      280.53     34.82 o 
 -11   9   6       64.41       58.15     18.13 o 
 -10   9   6      205.58      208.26     19.18 o 
  -9   9   6      321.31      335.98     15.51 o 
  -8   9   6      225.30      235.49      9.70 o 
  -7   9   6      186.94      157.98      8.76 o 
  -6   9   6       51.20       79.64      5.59 o 
  -5   9   6       86.14       91.85      5.57 o 
  -4   9   6      119.77       91.72      4.94 o 
  -3   9   6      723.20      764.22     11.65 o 
  -2   9   6       52.09       26.88      3.71 o 
  -1   9   6     1911.44     1917.26     21.94 o 
   0   9   6     1128.26     1200.33     25.63 o 
   1   9   6       13.25       30.95      5.23 o 
   2   9   6      433.01      400.19     16.86 o 
   3   9   6      197.94      185.66      7.75 o 
   4   9   6      156.16      155.20      6.55 o 
   5   9   6        5.68       10.63      9.64 o 
   6   9   6       99.65       93.96     12.05 o 
   7   9   6      190.82      172.19     18.53 o 
   8   9   6      251.60      248.97     33.25 o 
 -11  10   6       36.91       58.56     18.37 o 
 -10  10   6        0.16       -4.93     15.83 o 
  -9  10   6      134.69      112.16     10.62 o 
  -8  10   6        6.77        3.91      7.02 o 
  -7  10   6      481.23      508.59     14.10 o 
  -6  10   6      308.71      326.33     15.39 o 
  -5  10   6     1666.86     1491.28     20.10 o 
  -4  10   6      196.98      176.62      6.13 o 
  -3  10   6       99.92      126.72      5.75 o 
  -2  10   6     1136.87     1057.38     14.74 o 
  -1  10   6     2633.43     2419.62     27.54 o 
   1  10   6      248.05      296.89     14.99 o 
   2  10   6      272.13      222.26      9.28 o 
   3  10   6       43.01       53.54      5.59 o 
   4  10   6        6.47        0.81      4.68 o 
   5  10   6       74.78       56.04     10.96 o 
   6  10   6        4.36       -5.91     10.78 o 
   7  10   6        2.78      -10.37     15.32 o 
   8  10   6       95.27      109.26     29.35 o 
 -11  11   6       10.41       23.53     25.74 o 
 -10  11   6      377.65      433.37     26.12 o 
  -9  11   6       82.50       83.74     10.30 o 
  -8  11   6      482.33      479.15     13.82 o 
  -7  11   6        1.84       13.06      6.52 o 
  -6  11   6       78.25       82.92      6.30 o 
  -5  11   6        6.68       16.61      4.86 o 
  -4  11   6       61.41       76.91      5.22 o 
  -3  11   6      295.76      284.57      8.05 o 
  -2  11   6      535.34      522.96      9.56 o 
  -1  11   6      172.73      208.97      7.11 o 
   0  11   6      364.59      291.59     20.98 o 
   1  11   6      791.30      728.34     19.01 o 
   2  11   6     1035.29     1040.36     21.48 o 
   3  11   6     1097.05     1178.79     31.93 o 
   4  11   6      468.00      494.57     14.40 o 
   5  11   6       35.51       39.56      5.80 o 
   6  11   6      414.11      427.47     18.80 o 
   7  11   6        8.93        9.61     15.87 o 
   8  11   6        5.50       20.85     26.88 o 
 -11  12   6       55.64       20.24     19.44 o 
 -10  12   6        8.00       -1.51     16.33 o 
  -9  12   6       64.61       47.52     10.24 o 
  -8  12   6        7.34       29.82      9.42 o 
  -7  12   6      505.46      458.65     11.39 o 
  -6  12   6      131.55      148.20      6.70 o 
  -5  12   6     1480.97     1562.55     21.05 o 
  -4  12   6       63.18       69.03      5.77 o 
  -3  12   6     1559.45     1478.34     21.80 o 
  -2  12   6        2.20       19.05      4.36 o 
  -1  12   6      638.39      660.94     10.75 o 
   0  12   6      122.51      157.77     10.96 o 
   1  12   6      299.13      269.66     10.47 o 
   2  12   6       10.87       30.81      6.89 o 
   3  12   6      241.50      288.90     11.77 o 
   4  12   6      363.01      371.08     12.80 o 
   5  12   6       59.33       47.57      7.31 o 
   6  12   6       48.59       44.40     12.38 o 
   7  12   6      123.31      167.28     20.04 o 
   8  12   6        1.68       51.04     28.74 o 
 -10  13   6      219.55      273.73     23.80 o 
  -9  13   6        1.10      -19.38      9.69 o 
  -8  13   6      157.21      179.10      8.97 o 
  -7  13   6       20.03       22.57      6.50 o 
  -6  13   6       61.96       83.71      6.22 o 
  -5  13   6      169.10      166.46      7.80 o 
  -4  13   6        2.12       16.12      5.04 o 
  -3  13   6      373.85      430.80     12.96 o 
  -2  13   6      554.94      648.69     11.04 o 
  -1  13   6      137.92      149.26      5.66 o 
   0  13   6      943.61      799.47     15.94 o 
   1  13   6       18.23       13.80      6.76 o 
   2  13   6     3087.79     3121.06     52.27 o 
   3  13   6       27.43       31.59      7.75 o 
   4  13   6      400.51      414.58     13.90 o 
   5  13   6       72.75       72.21      8.97 o 
   6  13   6       61.41       36.58     23.41 o 
   7  13   6        6.78      -15.59     16.56 o 
 -10  14   6       38.74       28.60     18.71 o 
  -9  14   6      257.59      233.77     17.17 o 
  -8  14   6      150.30      146.54      9.26 o 
  -7  14   6      629.15      593.46     13.31 o 
  -6  14   6       39.30       36.98      6.01 o 
  -5  14   6      888.41     1035.09     16.24 o 
  -4  14   6       40.21       34.45      7.38 o 
  -3  14   6     1167.66     1057.90     15.94 o 
  -2  14   6      187.50      204.94      9.52 o 
  -1  14   6      680.41      716.75     13.04 o 
   0  14   6      215.84      182.97      8.47 o 
   1  14   6     1143.35     1140.84     25.46 o 
   2  14   6      222.28      186.53     14.51 o 
   3  14   6       73.26       56.25     10.19 o 
   4  14   6      296.61      289.27     14.05 o 
   5  14   6      145.93      127.97     10.00 o 
   6  14   6       43.21       41.87      7.66 o 
   7  14   6       25.60       14.50     17.73 o 
 -10  15   6      177.45      183.82     36.21 o 
  -9  15   6       51.53       50.69     12.41 o 
  -8  15   6      301.87      346.46     11.63 o 
  -7  15   6       74.09       84.81      7.54 o 
  -6  15   6       55.14       50.54      6.47 o 
  -5  15   6       10.89       27.08      5.95 o 
  -4  15   6      345.23      334.72      9.15 o 
  -3  15   6        8.46        9.43      5.33 o 
  -2  15   6       23.32       17.81      5.53 o 
  -1  15   6       81.99       78.27      5.97 o 
   0  15   6     1330.17     1346.07     23.47 o 
   1  15   6      331.41      309.56     12.42 o 
   2  15   6      463.33      464.74     15.23 o 
   3  15   6        1.53      -10.70      7.89 o 
   4  15   6      523.72      508.62     16.57 o 
   5  15   6      143.11      128.76     10.49 o 
   6  15   6      161.59      164.84     10.55 o 
   7  15   6        0.11       20.24     18.08 o 
  -9  16   6      173.00      138.80     11.56 o 
  -8  16   6       29.77       39.95      8.02 o 
  -7  16   6      384.42      387.64     11.56 o 
  -6  16   6        1.62        7.03      6.23 o 
  -5  16   6      690.14      629.33     12.71 o 
  -4  16   6      254.84      244.71      8.56 o 
  -3  16   6      840.50      905.18     18.27 o 
  -2  16   6      158.79      140.99      7.37 o 
  -1  16   6      599.77      558.49     11.29 o 
   0  16   6      263.93      223.67     10.01 o 
   1  16   6      115.57      127.28     12.09 o 
   2  16   6      115.52      124.37     10.15 o 
   3  16   6       12.49       -3.62      9.20 o 
   4  16   6       12.47        4.04      9.00 o 
   5  16   6       43.70       43.62      9.61 o 
   6  16   6       16.05        4.59      8.98 o 
  -9  17   6        0.57      -11.41      9.98 o 
  -8  17   6      122.87      110.15      9.55 o 
  -7  17   6       32.84       32.74      7.80 o 
  -6  17   6      108.54      131.31      7.83 o 
  -5  17   6        7.87        6.25      6.72 o 
  -4  17   6      262.66      281.78      9.17 o 
  -3  17   6      394.17      435.40     11.45 o 
  -2  17   6       79.09       75.72      6.76 o 
  -1  17   6      274.11      265.78      8.59 o 
   0  17   6     1200.26     1219.04     27.92 o 
   1  17   6      129.76      141.30     15.97 o 
   2  17   6       53.37       62.36      9.61 o 
   3  17   6        0.46       -1.23      8.86 o 
   4  17   6      231.87      210.97     12.72 o 
   5  17   6        0.83       -2.66     11.28 o 
   6  17   6       56.39       64.01     10.54 o 
  -9  18   6       12.41        4.96     14.22 o 
  -8  18   6        5.75       16.00      7.91 o 
  -7  18   6      132.18      135.00      9.02 o 
  -6  18   6      154.94      148.85      8.35 o 
  -5  18   6       45.04       42.73      7.09 o 
  -4  18   6       91.21      110.05      8.09 o 
  -3  18   6      962.92     1011.95     17.85 o 
  -2  18   6       45.43       31.28      6.30 o 
  -1  18   6       12.94       15.50      7.49 o 
   0  18   6      221.74      242.54     11.18 o 
   1  18   6      338.96      340.84     17.00 o 
   2  18   6        1.07      -15.89      8.92 o 
   3  18   6       61.41       53.02     10.19 o 
   4  18   6       17.90        7.12     13.31 o 
   5  18   6        4.46       25.64     10.55 o 
  -8  19   6       52.64       69.04     11.61 o 
  -7  19   6        2.64        4.24      8.96 o 
  -6  19   6       80.60       68.56      7.81 o 
  -5  19   6        4.39       -0.30      7.43 o 
  -4  19   6        5.69       -3.21      7.12 o 
  -3  19   6        3.19       10.39      6.92 o 
  -2  19   6       13.01       17.33      6.42 o 
  -1  19   6       32.46       21.62      6.59 o 
   0  19   6       35.82       32.48      8.64 o 
   1  19   6       99.57       67.77     12.84 o 
   2  19   6      660.73      687.98     20.14 o 
   3  19   6       39.20       42.84     10.63 o 
   4  19   6      274.40      248.36     14.06 o 
   5  19   6        6.13       14.61     10.75 o 
  -8  20   6        3.01       -4.09     10.96 o 
  -7  20   6      165.68      181.29     14.21 o 
  -6  20   6       15.68       12.57      7.54 o 
  -5  20   6       77.86      118.30      9.07 o 
  -4  20   6      162.18      154.59     12.97 o 
  -3  20   6      263.20      247.79      9.50 o 
  -2  20   6       38.37       48.84      7.25 o 
  -1  20   6      106.22      151.62      8.59 o 
   0  20   6       93.33      108.86      9.84 o 
   1  20   6      166.04      150.73     12.62 o 
   2  20   6       14.84       16.11     10.42 o 
   3  20   6        0.87      -17.60     10.37 o 
   4  20   6        0.69      -11.96     10.55 o 
  -7  21   6       19.57       10.41      8.73 o 
  -6  21   6       23.00       23.72      8.43 o 
  -5  21   6        7.51        2.88      8.20 o 
  -4  21   6       16.03       19.19      7.92 o 
  -3  21   6       16.68        7.84      7.29 o 
  -2  21   6       11.22       12.11      7.14 o 
  -1  21   6      224.13      189.18      9.41 o 
   0  21   6      315.81      250.81     12.45 o 
   1  21   6       81.77       83.48     13.07 o 
   2  21   6      163.35      154.78     13.18 o 
   3  21   6       99.66      112.88     12.90 o 
   4  21   6       44.30       69.18     12.12 o 
  -6  22   6      149.21      154.21     10.18 o 
  -5  22   6      159.66      149.08     10.16 o 
  -4  22   6       70.98       50.96     11.00 o 
  -3  22   6        7.51       14.68      8.36 o 
  -2  22   6       46.17       54.47     10.09 o 
  -1  22   6       53.09       51.84      8.06 o 
   0  22   6      103.82      100.20     10.90 o 
   1  22   6       43.73       42.46     11.35 o 
   2  22   6       21.00        5.81     11.62 o 
   3  22   6       21.82       16.25     12.29 o 
  -5  23   6       32.41       20.14      9.14 o 
  -4  23   6        0.15       -0.70      8.61 o 
  -3  23   6       11.37        1.53      8.48 o 
  -2  23   6        5.75        7.55      7.98 o 
  -1  23   6       52.27       69.12      8.54 o 
   0  23   6        4.15        7.83     10.17 o 
   1  23   6       48.11       29.11     10.44 o 
   2  23   6        0.99       -7.37     11.97 o 
  -4  24   6       36.70       46.15      9.99 o 
  -3  24   6       16.55       16.89      8.90 o 
  -2  24   6       32.13       36.26      8.60 o 
  -1  24   6        5.32      -17.34     11.07 o 
   0  24   6       11.80       30.43     11.09 o 
 -11   0   7      919.80      929.06     67.79 o 
  -9   0   7     1435.36     1394.24     31.23 o 
  -7   0   7     1261.48     1175.80     40.48 o 
  -5   0   7      126.67      123.12      7.53 o 
  -3   0   7      305.06      527.39     10.96 o 
  -1   0   7     3899.18     4916.26    107.70 o 
   1   0   7      373.03      335.44     13.68 o 
   3   0   7     2168.32     2219.65     58.68 o 
   5   0   7      431.93      435.79     21.36 o 
   7   0   7      845.22      820.21     31.02 o 
 -12   1   7       14.93       32.23     18.00 o 
 -11   1   7       32.66       50.76     12.12 o 
 -10   1   7       87.72       60.81     10.83 o 
  -9   1   7       13.92        6.85      5.80 o 
  -8   1   7      569.69      608.28     12.81 o 
  -7   1   7       97.48       81.80      8.18 o 
  -6   1   7     1147.20     1110.85     12.80 o 
  -5   1   7     1465.50     1360.96     19.44 o 
  -4   1   7     1947.45     1809.21     19.99 o 
  -3   1   7      233.66      279.67      5.72 o 
  -2   1   7    19197.70    21464.67    283.67 o 
  -1   1   7     2500.61     3157.05     50.28 o 
   0   1   7     3934.36     3574.96     56.07 o 
   1   1   7      520.49      591.16     13.19 o 
   2   1   7     1134.52     1156.73     18.95 o 
   3   1   7      290.95      303.39     16.45 o 
   4   1   7      209.47      236.12     16.62 o 
   5   1   7      181.40      166.63      9.37 o 
   6   1   7       72.65       70.20      8.70 o 
   7   1   7        0.57        3.18     10.11 o 
   8   1   7       52.79       43.79     22.87 o 
 -12   2   7        7.98       16.41     14.81 o 
 -11   2   7      603.85      616.50     24.84 o 
 -10   2   7       75.44       53.29     10.92 o 
  -9   2   7      452.21      469.11     11.37 o 
  -8   2   7        0.81       -9.55      5.62 o 
  -7   2   7      785.13      654.64     15.88 o 
  -6   2   7       49.78       39.85      4.03 o 
  -5   2   7      989.81      934.32     13.39 o 
  -4   2   7      215.71      300.52      6.36 o 
  -3   2   7      103.82      172.12      4.61 o 
  -2   2   7      591.10      591.98     12.89 o 
  -1   2   7      262.94      225.16      7.72 o 
   0   2   7      840.71      855.05     17.71 o 
   1   2   7     1388.40     1271.29     23.89 o 
   2   2   7        1.01        7.71      3.79 o 
   3   2   7      433.13      399.05     12.37 o 
   4   2   7     3948.48     3774.53     55.57 o 
   5   2   7      115.68      139.66      9.04 o 
   6   2   7       93.27       89.84      9.16 o 
   7   2   7      286.31      326.72     30.70 o 
   8   2   7        0.77        5.59     17.52 o 
 -12   3   7      195.13      199.72     18.35 o 
 -11   3   7        0.30      -20.48     12.80 o 
 -10   3   7        2.71        0.96     11.78 o 
  -9   3   7      395.58      381.09     11.16 o 
  -8   3   7      107.81      105.15      9.94 o 
  -7   3   7      294.53      310.31     10.76 o 
  -6   3   7     1156.90     1118.14     17.25 o 
  -5   3   7      834.94      795.27     11.27 o 
  -4   3   7     2594.57     2754.85     31.01 o 
  -3   3   7      491.17      438.06      7.41 o 
  -2   3   7     9609.61     9731.88    118.91 o 
  -1   3   7      322.40      450.09      8.46 o 
   0   3   7     2511.05     2758.86     69.17 o 
   1   3   7       44.04       28.35      4.12 o 
   2   3   7       59.55       51.41      4.63 o 
   3   3   7      264.07      275.10     15.88 o 
   4   3   7       11.72       12.87      9.17 o 
   5   3   7        4.76        4.18      7.67 o 
   6   3   7       84.04       81.20      8.95 o 
   7   3   7       33.45       23.79     18.67 o 
   8   3   7      223.65      249.00     23.39 o 
 -12   4   7        8.58       -3.38     17.87 o 
 -11   4   7      203.10      223.13     17.45 o 
 -10   4   7        6.98        0.07      6.82 o 
  -9   4   7      344.09      319.68     20.28 o 
  -8   4   7      195.03      218.65      8.95 o 
  -7   4   7      109.72       93.27      6.87 o 
  -6   4   7       42.81       58.40      4.49 o 
  -5   4   7      168.92      139.87      5.87 o 
  -4   4   7      804.34      924.35     12.41 o 
  -3   4   7      323.96      352.95      6.18 o 
  -2   4   7      298.88      331.34      6.21 o 
  -1   4   7     1333.15     1289.91     18.55 o 
   0   4   7      691.73      801.69     15.33 o 
   1   4   7     1673.96     1446.91     22.95 o 
   2   4   7      399.87      374.97      9.55 o 
   3   4   7       14.46       28.17      6.89 o 
   4   4   7      282.55      297.41     12.77 o 
   5   4   7       28.68       38.06      8.55 o 
   6   4   7       10.55        9.13      9.02 o 
   7   4   7      109.46       86.59     13.45 o 
   8   4   7       20.35      -17.63     17.23 o 
 -12   5   7       46.49       62.64     16.16 o 
 -11   5   7       10.06        7.08     31.02 o 
 -10   5   7       32.32       15.42     12.38 o 
  -9   5   7      164.53      191.38      9.15 o 
  -8   5   7      301.19      306.92     11.24 o 
  -7   5   7       76.29       63.80      6.75 o 
  -6   5   7     1617.94     1611.04     21.27 o 
  -5   5   7      887.36      993.32     14.43 o 
  -4   5   7      681.73      663.64     12.36 o 
  -3   5   7      976.09      896.69     11.26 o 
  -2   5   7      965.00      824.70     11.07 o 
  -1   5   7      705.23      660.21     11.37 o 
   0   5   7     2942.51     3049.17     48.90 o 
   1   5   7     1702.62     1793.54     27.52 o 
   2   5   7      183.00      151.28      5.30 o 
   3   5   7      352.79      395.21     13.06 o 
   4   5   7        0.93        3.73      7.26 o 
   5   5   7      780.87      782.36     19.66 o 
   6   5   7       93.74       80.85     10.23 o 
   7   5   7       29.15       46.31     15.12 o 
   8   5   7      116.89      109.11     20.62 o 
 -12   6   7        9.01       20.32     15.42 o 
 -11   6   7      136.58      179.42     20.61 o 
 -10   6   7       50.26       57.32     15.20 o 
  -9   6   7      404.93      369.74     11.89 o 
  -8   6   7      879.85      930.77     24.33 o 
  -7   6   7      233.37      225.59     11.12 o 
  -6   6   7      867.20      850.57     14.82 o 
  -5   6   7      359.80      365.99      8.92 o 
  -4   6   7       26.71       50.16      7.72 o 
  -3   6   7      145.89      162.16      5.82 o 
  -2   6   7      404.50      431.80      7.79 o 
  -1   6   7     1831.21     1928.02     24.66 o 
   0   6   7       64.49       88.91      5.34 o 
   1   6   7       32.65       23.76      3.98 o 
   2   6   7       86.87       60.93      4.22 o 
   3   6   7     1434.24     1541.17     28.97 o 
   4   6   7       44.91       61.51      8.48 o 
   5   6   7     1420.03     1460.88     28.99 o 
   6   6   7      279.82      276.22     17.59 o 
   7   6   7      136.88      151.92     18.32 o 
   8   6   7       47.77       33.19     18.74 o 
 -12   7   7        3.03       37.90     18.84 o 
 -11   7   7       44.45       38.60     17.71 o 
 -10   7   7       10.84        8.95      8.30 o 
  -9   7   7      117.16      135.38      8.66 o 
  -8   7   7      381.50      427.21     13.24 o 
  -7   7   7      314.56      309.83     14.70 o 
  -6   7   7      752.42      726.99     13.12 o 
  -5   7   7     1630.38     1597.03     22.64 o 
  -4   7   7     1903.98     1778.26     22.57 o 
  -3   7   7       63.12       57.96      4.52 o 
  -2   7   7     1378.97     1416.37     18.33 o 
  -1   7   7     1608.40     1510.25     21.91 o 
   0   7   7      172.41       91.43     21.88 o 
   1   7   7     1019.58     1047.38     32.86 o 
   2   7   7      300.64      300.00      8.03 o 
   3   7   7     2626.65     2567.23     44.14 o 
   4   7   7        9.06        5.43      7.66 o 
   5   7   7      680.61      670.60     18.60 o 
   6   7   7       17.45       21.03      9.34 o 
   7   7   7      109.43       89.46     18.77 o 
   8   7   7        7.29      -23.37     25.03 o 
 -11   8   7      301.00      343.10     24.65 o 
 -10   8   7      249.52      236.30     12.15 o 
  -9   8   7       58.04       62.52      7.73 o 
  -8   8   7      397.44      395.13     13.01 o 
  -7   8   7      237.89      250.52     10.48 o 
  -6   8   7      453.36      496.82     12.58 o 
  -5   8   7       32.53       53.56      5.19 o 
  -4   8   7       33.49       29.54      4.29 o 
  -3   8   7        5.86        6.97      3.73 o 
  -2   8   7     1320.82     1348.38     17.66 o 
  -1   8   7       53.98       46.06      4.87 o 
   1   8   7      251.40      306.50     10.67 o 
   2   8   7      515.89      560.97     11.16 o 
   3   8   7     1943.33     1923.93     26.95 o 
   4   8   7     2499.67     2393.96     42.14 o 
   5   8   7      233.36      257.46     14.98 o 
   6   8   7      122.76      132.51     13.42 o 
   7   8   7      138.09      192.27     26.62 o 
   8   8   7       30.09        7.06     27.82 o 
 -11   9   7       10.13      -10.66     17.00 o 
 -10   9   7        1.22       -3.46      8.75 o 
  -9   9   7      217.57      184.78      9.50 o 
  -8   9   7       37.65       24.54      7.60 o 
  -7   9   7      276.13      358.85     13.15 o 
  -6   9   7       23.83       35.76      5.45 o 
  -5   9   7     1338.98     1218.26     17.25 o 
  -4   9   7      366.30      377.78      8.56 o 
  -3   9   7     1082.37     1140.67     17.61 o 
  -2   9   7      175.93      185.32      5.70 o 
  -1   9   7      542.07      512.77     12.62 o 
   1   9   7      288.09      219.93     11.14 o 
   2   9   7      444.95      444.75     10.98 o 
   3   9   7      345.44      395.52     12.64 o 
   4   9   7      103.18      126.30     11.73 o 
   5   9   7        0.61       -3.88     10.67 o 
   6   9   7       29.41       18.05     11.58 o 
   7   9   7        7.70       24.11     16.50 o 
   8   9   7        9.18      -23.23     25.80 o 
 -11  10   7       24.47       67.19     19.17 o 
 -10  10   7      163.81      207.00     12.12 o 
  -9  10   7       80.30      108.62      8.70 o 
  -8  10   7      244.03      217.49     17.50 o 
  -7  10   7      753.03      736.29     24.31 o 
  -6  10   7      509.22      601.88     11.44 o 
  -5  10   7       18.16       17.54      4.97 o 
  -4  10   7      487.18      472.88      9.75 o 
  -3  10   7        0.74       12.71      4.47 o 
  -2  10   7        1.06        3.29      3.90 o 
  -1  10   7      207.64      230.32      9.13 o 
   1  10   7      320.41      318.45     13.13 o 
   2  10   7     2085.22     2156.66     37.64 o 
   3  10   7       55.10       66.54      5.94 o 
   4  10   7       58.48       60.72      5.86 o 
   5  10   7        1.99        9.83     10.57 o 
   6  10   7      400.45      463.22     19.77 o 
   7  10   7      188.44      197.51     25.87 o 
 -11  11   7       16.24       12.60     18.52 o 
 -10  11   7       30.88       35.66      9.90 o 
  -9  11   7        1.26       -9.90      7.46 o 
  -8  11   7      120.35       94.66      9.19 o 
  -7  11   7      694.34      718.83     17.32 o 
  -6  11   7        2.22       24.24      5.44 o 
  -5  11   7     1642.36     1581.09     21.48 o 
  -4  11   7        2.91        7.51      4.58 o 
  -3  11   7     2182.24     2213.35     27.87 o 
  -2  11   7      292.51      243.22      7.25 o 
  -1  11   7      766.36      818.73     17.50 o 
   0  11   7      308.37      314.39     15.42 o 
   1  11   7     1853.47     1758.20     31.73 o 
   2  11   7       35.28       41.18      7.19 o 
   3  11   7       99.61      121.72      8.59 o 
   4  11   7       77.64       71.36      8.60 o 
   5  11   7      150.31      133.98     13.27 o 
   6  11   7       99.44       80.71     13.66 o 
   7  11   7      115.18      129.45     19.18 o 
 -11  12   7        9.67       11.68     18.63 o 
 -10  12   7      149.17      186.19     27.30 o 
  -9  12   7      151.64      145.38     14.27 o 
  -8  12   7      664.22      637.67     16.67 o 
  -7  12   7      227.85      240.11     17.38 o 
  -6  12   7      615.16      584.35     12.02 o 
  -5  12   7       65.77       74.58      5.86 o 
  -4  12   7      129.75      167.36      6.83 o 
  -3  12   7        0.61        0.58      6.21 o 
  -2  12   7        1.18       -3.64      4.67 o 
  -1  12   7       33.03       64.07      7.20 o 
   0  12   7      196.55      200.27     17.79 o 
   1  12   7       52.60       70.09      8.61 o 
   2  12   7      249.38      207.63     10.24 o 
   3  12   7     1241.90     1287.87     26.13 o 
   4  12   7      422.03      425.21     14.26 o 
   5  12   7       66.02       41.63     11.97 o 
   6  12   7      127.14      137.26     15.31 o 
   7  12   7       14.42       -1.53     17.17 o 
 -10  13   7       14.43        9.35     14.17 o 
  -9  13   7       38.69       34.90      8.02 o 
  -8  13   7        0.84       -0.59      7.42 o 
  -7  13   7      260.35      208.71     10.35 o 
  -6  13   7       34.67       37.52      6.05 o 
  -5  13   7      499.28      627.62     12.23 o 
  -4  13   7        1.35       12.41      5.22 o 
  -3  13   7     1490.33     1438.48     21.36 o 
  -2  13   7       11.35       14.88      5.24 o 
  -1  13   7      262.59      257.97     10.72 o 
   0  13   7       72.20       76.42      9.67 o 
   1  13   7      163.59      208.13     10.45 o 
   2  13   7      527.43      503.09     15.18 o 
   3  13   7     1220.58     1126.09     23.99 o 
   4  13   7      329.76      314.15     12.51 o 
   5  13   7       26.04       17.84      6.79 o 
   6  13   7        6.23        6.90     12.73 o 
   7  13   7       31.62       41.68     18.25 o 
 -10  14   7      264.97      286.00     17.83 o 
  -9  14   7        7.10        2.42      7.39 o 
  -8  14   7      169.06      186.98      9.96 o 
  -7  14   7      237.68      243.89      9.69 o 
  -6  14   7      485.99      427.96     10.70 o 
  -5  14   7      484.82      468.81     12.85 o 
  -4  14   7        1.39       -3.43      5.40 o 
  -3  14   7        6.30       -1.50      5.63 o 
  -2  14   7        4.14       -2.02      5.22 o 
  -1  14   7       26.81       40.06      7.75 o 
   0  14   7       47.20       49.54      8.63 o 
   1  14   7      624.91      657.78     17.45 o 
   2  14   7       51.37       58.54      9.06 o 
   3  14   7      296.04      270.61     12.16 o 
   4  14   7      323.91      331.13     13.41 o 
   5  14   7        1.59        6.36      7.71 o 
   6  14   7       30.93       27.91     13.66 o 
 -10  15   7        4.04       10.92     17.29 o 
  -9  15   7       57.81       64.11     10.54 o 
  -8  15   7        1.41       -6.08      7.99 o 
  -7  15   7       80.25       80.30      8.00 o 
  -6  15   7       51.54       49.60      6.75 o 
  -5  15   7       83.20       89.63      6.82 o 
  -4  15   7       28.83       33.97      6.50 o 
  -3  15   7      173.63      199.69      8.92 o 
  -2  15   7       32.55       52.89      6.03 o 
  -1  15   7      781.72      754.17     18.14 o 
   0  15   7        1.72        6.37      7.82 o 
   1  15   7      270.92      274.66     12.95 o 
   2  15   7      173.48      163.90     10.65 o 
   3  15   7        6.86        1.66      8.56 o 
   4  15   7       24.71       39.24      9.23 o 
   5  15   7       12.65       18.96      8.56 o 
   6  15   7       33.11       46.31     14.13 o 
  -9  16   7        7.29        7.29     10.36 o 
  -8  16   7      141.19      152.11     10.00 o 
  -7  16   7        0.44        2.98      7.41 o 
  -6  16   7      223.33      233.09     10.02 o 
  -5  16   7        5.18        1.86      6.22 o 
  -4  16   7        0.81        0.96      6.45 o 
  -3  16   7       18.16       30.07      6.54 o 
  -2  16   7      153.51      148.58      7.40 o 
  -1  16   7       66.10       79.09      8.92 o 
   0  16   7      172.53      161.32     10.74 o 
   1  16   7       21.62       15.08      8.50 o 
   2  16   7      477.11      432.88     15.40 o 
   3  16   7        6.28       -3.88      8.39 o 
   4  16   7       92.27      100.32     10.58 o 
   5  16   7        0.11        2.31     11.20 o 
   6  16   7      230.34      236.87     19.39 o 
  -9  17   7        7.48       -2.77     10.74 o 
  -8  17   7        1.48       -0.62      8.64 o 
  -7  17   7       62.80       60.26      8.15 o 
  -6  17   7       38.86       40.74      7.23 o 
  -5  17   7      586.05      549.26     13.34 o 
  -4  17   7      343.15      324.05     10.36 o 
  -3  17   7      886.58      912.16     16.71 o 
  -2  17   7      112.94      130.76      7.66 o 
  -1  17   7       49.07       63.62      8.41 o 
   0  17   7      122.55      118.82     11.08 o 
   1  17   7       28.47       20.41      9.25 o 
   2  17   7        0.28       21.54      9.34 o 
   3  17   7        1.04        6.69      9.33 o 
   4  17   7        0.07       -7.02      9.52 o 
   5  17   7       14.55       22.16     10.05 o 
  -8  18   7       99.74       91.46      9.75 o 
  -7  18   7        5.00        6.11      8.09 o 
  -6  18   7        2.23        5.91      7.70 o 
  -5  18   7       50.44       42.48      7.69 o 
  -4  18   7       69.61       83.63      7.89 o 
  -3  18   7        0.39        4.56      6.86 o 
  -2  18   7        0.52        0.20      6.44 o 
  -1  18   7       11.79       14.65      8.13 o 
   0  18   7       48.31       49.78      9.92 o 
   1  18   7      451.88      458.86     20.68 o 
   2  18   7       24.92       30.68     10.21 o 
   3  18   7       76.14       61.26     10.50 o 
   4  18   7      129.13      106.91     16.66 o 
   5  18   7       41.14       43.77     10.73 o 
  -8  19   7        2.82       10.58      9.29 o 
  -7  19   7       49.45       48.49      9.91 o 
  -6  19   7      147.55      147.46      9.32 o 
  -5  19   7      130.80      140.39     12.49 o 
  -4  19   7      166.90      172.41      9.79 o 
  -3  19   7      103.25      106.83      8.36 o 
  -2  19   7      166.08      172.21     10.03 o 
  -1  19   7      218.93      249.59     17.86 o 
   0  19   7       46.86       69.11     10.42 o 
   1  19   7      428.82      408.45     16.50 o 
   2  19   7        9.67       -6.42      9.94 o 
   3  19   7       89.76       54.12     10.92 o 
   4  19   7        0.03      -20.63     10.31 o 
  -7  20   7        7.91       15.93      9.27 o 
  -6  20   7       46.87       48.40      8.64 o 
  -5  20   7        0.05       -0.54      8.07 o 
  -4  20   7      106.83      124.50      9.29 o 
  -3  20   7        4.38       -0.22      7.25 o 
  -2  20   7       36.48       29.68      7.52 o 
  -1  20   7        6.44        7.96      8.84 o 
   0  20   7      142.44      149.40     14.17 o 
   1  20   7        3.15        2.93     10.21 o 
   2  20   7        4.81        3.72     10.58 o 
   3  20   7       11.36       26.37     13.46 o 
   4  20   7      113.27      117.89     12.75 o 
  -7  21   7        5.10       -1.45      9.62 o 
  -6  21   7       30.91       30.16      8.79 o 
  -5  21   7       77.61       65.25      9.04 o 
  -4  21   7       44.59       52.23      8.73 o 
  -3  21   7       55.23       53.09      7.98 o 
  -2  21   7      142.92      149.52     14.25 o 
  -1  21   7       63.96       65.69     10.17 o 
   0  21   7       41.15       42.39     10.18 o 
   1  21   7      119.99      107.46     12.46 o 
   2  21   7       35.28       44.45     12.01 o 
   3  21   7        0.76      -20.26     11.04 o 
  -6  22   7       96.83       87.06     10.87 o 
  -5  22   7        1.36        0.58      8.60 o 
  -4  22   7        0.63       -2.84      8.50 o 
  -3  22   7        0.65       -3.88      7.42 o 
  -2  22   7       59.43       59.61      8.99 o 
  -1  22   7       13.64       30.93     10.04 o 
   0  22   7       51.08       31.98     10.30 o 
   1  22   7       13.02       -3.59     11.51 o 
   2  22   7       34.33       11.02     12.04 o 
  -4  23   7       40.62       50.33     10.17 o 
  -3  23   7       48.74       52.26      8.56 o 
  -2  23   7        2.54        1.66      8.89 o 
  -1  23   7       16.16        0.46     10.12 o 
   0  23   7       80.16      101.28     11.73 o 
   1  23   7       29.38       12.86     14.17 o 
  -2  24   7        1.45        6.00      8.30 o 
 -12   0   8      160.54      197.93     65.85 o 
 -10   0   8        7.85       10.98      9.03 o 
  -8   0   8        1.76        3.67      8.52 o 
  -6   0   8      155.87      234.41     13.63 o 
  -4   0   8      271.84      186.54     10.93 o 
  -2   0   8     5504.55     5856.32     88.67 o 
   0   0   8     7752.92     7974.59    174.11 o 
   2   0   8       37.04       61.30      9.33 o 
   4   0   8     2096.38     2116.60     54.14 o 
   6   0   8        2.75      -10.41     10.65 o 
   8   0   8       32.72       57.00     28.05 o 
 -12   1   8        6.63       13.70     20.15 o 
 -11   1   8      194.25      204.37     15.06 o 
 -10   1   8       32.05       42.17      6.56 o 
  -9   1   8     1331.98     1410.09     22.66 o 
  -8   1   8      296.39      254.94      9.00 o 
  -7   1   8     1202.89     1077.95     18.03 o 
  -6   1   8       50.36       61.24      3.84 o 
  -5   1   8     1056.75     1071.83     13.40 o 
  -4   1   8       35.02       36.45      3.16 o 
  -3   1   8     2090.71     2629.83     34.39 o 
  -2   1   8      399.75      371.59      6.46 o 
  -1   1   8      321.92      404.22     10.80 o 
   0   1   8        2.81       13.76      4.90 o 
   1   1   8      992.85     1086.01     16.15 o 
   2   1   8      947.19      887.58     15.83 o 
   3   1   8       11.61       -0.76      6.62 o 
   4   1   8      653.90      635.10     20.34 o 
   5   1   8     1359.71     1321.02     24.84 o 
   6   1   8        0.36        3.75      8.36 o 
   7   1   8      162.01      175.84     15.78 o 
   8   1   8       19.64       42.24     19.02 o 
 -12   2   8       67.28       54.21     20.69 o 
 -11   2   8      131.69      113.49     16.04 o 
 -10   2   8       36.27       38.57      6.71 o 
  -9   2   8       75.90       87.40      8.27 o 
  -8   2   8        0.37        7.54      6.17 o 
  -7   2   8        0.49       -7.23      5.42 o 
  -6   2   8     1193.20     1148.36     15.16 o 
  -5   2   8       11.70       20.13      3.55 o 
  -4   2   8     1695.26     1654.46     18.78 o 
  -3   2   8      489.94      629.42     17.95 o 
  -2   2   8     4482.09     4957.36     63.35 o 
  -1   2   8      367.90      480.83     12.07 o 
   0   2   8      640.23      592.52     11.76 o 
   1   2   8        2.36        3.21      3.35 o 
   2   2   8     4637.94     4690.98     60.76 o 
   3   2   8     1639.41     1680.88     28.05 o 
   4   2   8      223.39      237.79     10.25 o 
   5   2   8      696.78      685.08     16.96 o 
   6   2   8       39.74       35.45      9.02 o 
   7   2   8        0.21       15.98     15.78 o 
   8   2   8        5.09        0.46     18.18 o 
 -12   3   8       23.83       34.28     15.31 o 
 -11   3   8      192.35      179.74     16.95 o 
 -10   3   8       25.82       28.97      6.62 o 
  -9   3   8      367.18      396.14     11.27 o 
  -8   3   8       49.31       47.33      7.27 o 
  -7   3   8     1120.93     1185.73     21.04 o 
  -6   3   8      228.11      247.84      6.97 o 
  -5   3   8      470.64      365.37      8.28 o 
  -4   3   8     1285.09     1366.06     17.12 o 
  -3   3   8      424.66      515.22      7.83 o 
  -2   3   8      107.67      152.51      6.01 o 
  -1   3   8        0.17        1.57      4.11 o 
   0   3   8       32.68        6.83      3.97 o 
   1   3   8        9.82       29.86      4.54 o 
   2   3   8      298.26      281.59     10.35 o 
   3   3   8     7303.40     7171.31    112.09 o 
   4   3   8        1.94       -4.80      7.81 o 
   5   3   8       28.80       16.71      7.90 o 
   6   3   8      147.44      139.72     10.77 o 
   7   3   8      232.08      274.65     22.61 o 
   8   3   8        4.48       -3.62     18.27 o 
 -12   4   8       11.19       19.46     15.46 o 
 -11   4   8       53.47       71.18     15.13 o 
 -10   4   8       42.91       42.55      9.21 o 
  -9   4   8      380.94      388.69     12.90 o 
  -8   4   8        5.22        7.54      6.60 o 
  -7   4   8        9.72       14.83      6.70 o 
  -6   4   8      369.44      314.06      8.02 o 
  -5   4   8       56.04       65.38      4.40 o 
  -4   4   8       25.95       30.16      3.77 o 
  -3   4   8     1714.69     1852.15     20.53 o 
  -2   4   8     1482.80     1396.05     20.38 o 
  -1   4   8      364.45      334.31     10.37 o 
   1   4   8     1285.04     1270.18     21.11 o 
   2   4   8     1150.29     1154.68     19.59 o 
   3   4   8       23.88       26.31      7.96 o 
   4   4   8      227.17      257.21     11.99 o 
   5   4   8       50.69       58.35      9.61 o 
   6   4   8       30.00       42.91     10.53 o 
   7   4   8       47.35       33.82     13.81 o 
   8   4   8       23.60       34.09     34.96 o 
 -12   5   8       84.97       64.69     16.59 o 
 -11   5   8      148.47      157.68     16.33 o 
 -10   5   8        2.46        8.40      9.02 o 
  -9   5   8      216.60      230.95     10.69 o 
  -8   5   8      119.63      158.25      8.73 o 
  -7   5   8     1203.79     1240.24     21.92 o 
  -6   5   8      122.89      126.08      5.85 o 
  -5   5   8      432.69      389.91      8.87 o 
  -4   5   8        5.07        3.89      2.40 o 
  -3   5   8      514.41      532.23     10.82 o 
  -2   5   8      376.38      429.39     10.68 o 
  -1   5   8       41.25       53.78      4.70 o 
   0   5   8        3.99        7.78      3.65 o 
   1   5   8      390.09      383.49      9.00 o 
   2   5   8        1.43        0.51      3.34 o 
   3   5   8       10.60        2.83      7.42 o 
   4   5   8      511.83      567.32     17.17 o 
   5   5   8      281.49      307.72     13.63 o 
   6   5   8      134.17      140.14     11.78 o 
   7   5   8      202.02      236.64     17.17 o 
   8   5   8        8.01       19.32     21.11 o 
 -12   6   8       64.02       62.28     16.50 o 
 -11   6   8       17.61       48.22     40.77 o 
 -10   6   8      200.99      174.98      9.38 o 
  -9   6   8        5.21       22.76      8.03 o 
  -8   6   8       45.54       49.75      8.02 o 
  -7   6   8      103.44       79.68     11.95 o 
  -6   6   8        3.80        3.25      4.56 o 
  -5   6   8      731.34      769.04     12.81 o 
  -4   6   8     3006.92     2998.30     39.27 o 
  -3   6   8     1651.28     1593.89     19.22 o 
  -2   6   8      178.89      187.19     10.07 o 
  -1   6   8      742.20      589.63     13.86 o 
   1   6   8      476.43      496.90     11.55 o 
   2   6   8      441.08      446.25      9.58 o 
   3   6   8        3.18       -5.18      7.38 o 
   4   6   8     3001.71     3039.57     54.98 o 
   5   6   8      329.21      352.32     14.43 o 
   6   6   8       79.74       68.84     11.85 o 
   7   6   8        2.07       -8.57     15.53 o 
 -11   7   8      126.49      138.34     23.16 o 
 -10   7   8       94.89      115.31      8.61 o 
  -9   7   8      539.40      547.48     24.71 o 
  -8   7   8      485.34      477.15     14.46 o 
  -7   7   8     1072.20     1002.60     21.20 o 
  -6   7   8       33.05       30.53      5.31 o 
  -5   7   8      383.35      435.38     10.28 o 
  -4   7   8       99.08      102.12      5.83 o 
  -3   7   8       32.59       63.50      4.90 o 
  -2   7   8      368.36      449.63     10.52 o 
  -1   7   8       68.31       87.23     10.18 o 
   1   7   8      331.77      334.24     10.11 o 
   2   7   8       71.18       73.28      5.05 o 
   3   7   8       30.39       39.26      8.32 o 
   4   7   8      227.53      275.07     13.26 o 
   5   7   8       55.42       77.17     13.91 o 
   6   7   8      162.10      182.45     12.65 o 
   7   7   8       11.54       13.80     20.00 o 
 -11   8   8      140.38      162.73     20.42 o 
 -10   8   8        5.32        4.83      7.96 o 
  -9   8   8       13.35        9.59      8.15 o 
  -8   8   8       34.76       31.71      8.37 o 
  -7   8   8      106.74      105.08      8.67 o 
  -6   8   8      146.98      115.69      7.02 o 
  -5   8   8      693.80      673.14     15.54 o 
  -4   8   8      120.13       92.62      5.93 o 
  -3   8   8     3344.55     3243.54     38.65 o 
  -2   8   8      531.92      563.65     11.89 o 
  -1   8   8      613.09      654.16     15.32 o 
   1   8   8      867.44      797.71     18.14 o 
   2   8   8     1941.68     1937.86     27.71 o 
   3   8   8      187.06      203.32     11.24 o 
   4   8   8        4.84        8.01     10.83 o 
   5   8   8       98.90       97.86     10.79 o 
   6   8   8       15.45       23.50     12.15 o 
   7   8   8       17.71       25.63     16.19 o 
 -11   9   8        7.11       41.57     23.58 o 
 -10   9   8      490.55      496.04     20.49 o 
  -9   9   8       50.95       54.76      8.90 o 
  -8   9   8       28.35       37.86      8.26 o 
  -7   9   8      951.41      869.36     19.70 o 
  -6   9   8      429.53      475.88     11.32 o 
  -5   9   8        3.88        4.80      4.82 o 
  -4   9   8      518.73      548.36     12.74 o 
  -3   9   8     1368.43     1416.87     20.31 o 
  -2   9   8        8.29       19.51      4.00 o 
  -1   9   8      281.62      280.73     15.25 o 
   0   9   8       90.32       56.82     10.52 o 
   1   9   8      240.49      257.28     10.80 o 
   2   9   8       26.97       18.42      5.95 o 
   3   9   8      212.08      211.73      7.33 o 
   4   9   8        8.18       -1.53      9.44 o 
   5   9   8       14.88       -0.09     10.85 o 
   6   9   8       44.17       53.36     12.88 o 
   7   9   8       34.89       12.54     16.94 o 
 -11  10   8       40.82       50.58     19.26 o 
 -10  10   8       14.22        6.55     22.22 o 
  -9  10   8        0.40        0.26      8.34 o 
  -8  10   8        1.06       13.18      8.21 o 
  -7  10   8       89.06      110.07      8.21 o 
  -6  10   8       21.38       10.86      5.44 o 
  -5  10   8      251.04      231.10      7.55 o 
  -4  10   8      244.18      299.66     10.03 o 
  -3  10   8      210.68      211.98      8.42 o 
  -2  10   8     1291.42     1187.47     19.19 o 
  -1  10   8     1634.79     1740.51     36.37 o 
   0  10   8       77.83       64.73      9.62 o 
   1  10   8      614.43      547.48     14.68 o 
   2  10   8      148.14      148.46      8.74 o 
   3  10   8      254.07      253.04      9.01 o 
   4  10   8        6.85       -2.82     11.82 o 
   5  10   8       86.80       89.45     12.95 o 
   6  10   8       10.02       17.62     12.66 o 
   7  10   8        1.17       -7.64     17.33 o 
 -11  11   8       19.75       53.72     20.01 o 
 -10  11   8      191.76      224.95     20.00 o 
  -9  11   8        2.02        7.32      8.63 o 
  -8  11   8       93.69       87.36     13.37 o 
  -7  11   8      282.34      326.03     10.13 o 
  -6  11   8      545.12      579.17     12.00 o 
  -5  11   8      230.64      201.77      7.45 o 
  -4  11   8     1318.14     1344.37     20.33 o 
  -3  11   8        4.71        1.42      5.09 o 
  -2  11   8       46.86       37.97      4.93 o 
  -1  11   8       21.70       11.53     11.01 o 
   0  11   8      143.79      135.20     13.33 o 
   1  11   8       50.73       43.91      7.44 o 
   2  11   8     1277.40     1247.03     25.02 o 
   3  11   8       66.58       65.61      7.64 o 
   4  11   8      174.15      190.49     14.03 o 
   5  11   8      366.37      357.52     18.06 o 
   6  11   8       99.38      118.09     14.61 o 
   7  11   8       54.24       74.43     18.89 o 
 -10  12   8       37.25       36.45     15.94 o 
  -9  12   8       17.44       12.13     10.31 o 
  -8  12   8       93.80       96.53      9.01 o 
  -7  12   8      476.92      452.32     12.08 o 
  -6  12   8       34.66       24.72      5.93 o 
  -5  12   8     1330.12     1371.95     19.69 o 
  -4  12   8      403.21      467.11     14.88 o 
  -3  12   8      914.50      858.00     14.86 o 
  -2  12   8       39.92       26.65      7.55 o 
  -1  12   8      542.17      527.15     17.45 o 
   0  12   8       74.70       87.21     10.11 o 
   1  12   8      100.83      123.25      8.99 o 
   2  12   8      342.57      346.16     12.95 o 
   3  12   8      263.62      264.54     11.40 o 
   4  12   8      121.72       99.38      7.84 o 
   5  12   8        1.36        2.40     11.92 o 
   6  12   8       15.60       10.14     13.44 o 
 -10  13   8       81.57       72.45     17.17 o 
  -9  13   8        0.17      -12.47      8.10 o 
  -8  13   8      259.92      292.00     11.58 o 
  -7  13   8        2.45        9.50      7.12 o 
  -6  13   8      256.51      260.61     13.04 o 
  -5  13   8       22.80       16.79      6.26 o 
  -4  13   8      139.58      133.47     12.14 o 
  -3  13   8        4.73       10.79      5.60 o 
  -2  13   8      167.16      116.62      7.06 o 
  -1  13   8      420.60      436.51     16.20 o 
   0  13   8        9.19       10.23      9.36 o 
   1  13   8       55.44       45.66      8.08 o 
   2  13   8      221.15      207.40     10.77 o 
   3  13   8        2.20       13.09      7.76 o 
   4  13   8      457.34      425.02     16.00 o 
   5  13   8        0.67       13.51     12.61 o 
   6  13   8      537.11      654.09     27.22 o 
 -10  14   8       90.10       79.75     14.03 o 
  -9  14   8        0.18       -7.49      8.30 o 
  -8  14   8       26.77       35.67      8.76 o 
  -7  14   8        8.30       -3.63      7.12 o 
  -6  14   8        0.38       -6.11      6.24 o 
  -5  14   8       44.33       41.00      6.72 o 
  -4  14   8       10.17       29.28      6.41 o 
  -3  14   8      260.74      264.97      8.78 o 
  -2  14   8        9.91       15.25      5.52 o 
  -1  14   8      754.85      754.15     21.88 o 
   0  14   8        9.58        8.41      7.73 o 
   1  14   8       21.06       17.24      8.44 o 
   2  14   8       13.15       11.57      8.41 o 
   3  14   8       66.54       62.03      8.93 o 
   4  14   8       56.23       65.37      9.02 o 
   5  14   8      270.37      246.91     17.43 o 
   6  14   8       16.27       60.53     14.61 o 
 -10  15   8      191.26      199.14     13.29 o 
  -9  15   8       13.61        5.24      9.12 o 
  -8  15   8      152.33      193.04     10.84 o 
  -7  15   8       43.41       31.24     10.10 o 
  -6  15   8      154.21      156.80      8.69 o 
  -5  15   8      123.35      134.42      8.20 o 
  -4  15   8      343.39      352.19     11.20 o 
  -3  15   8      235.19      183.59      8.19 o 
  -2  15   8      275.21      284.20     10.14 o 
  -1  15   8       81.78       79.69     11.12 o 
   0  15   8       35.23       21.43      8.46 o 
   1  15   8       24.18       28.66      8.85 o 
   2  15   8        5.96        3.87      8.45 o 
   3  15   8       59.87       78.19     12.03 o 
   4  15   8       49.98       90.88      9.91 o 
   5  15   8       53.58       63.52     17.34 o 
  -9  16   8        0.32        0.50     10.88 o 
  -8  16   8        1.36        5.08      8.81 o 
  -7  16   8       19.37       14.78      7.77 o 
  -6  16   8       68.76       70.14      7.83 o 
  -5  16   8        2.77       -6.63      6.87 o 
  -4  16   8       43.11       55.92      7.39 o 
  -3  16   8      176.94      181.13     13.59 o 
  -2  16   8        0.20        4.31      6.05 o 
  -1  16   8      640.44      634.27     21.54 o 
   0  16   8      223.77      208.70     14.95 o 
   1  16   8      568.86      579.75     30.55 o 
   2  16   8        0.60       -5.61      8.70 o 
   3  16   8       11.49       18.78      9.25 o 
   4  16   8       45.29       32.75      9.57 o 
   5  16   8       10.85       11.32      8.47 o 
  -9  17   8       64.72       51.79     10.10 o 
  -8  17   8      256.26      243.44     11.93 o 
  -7  17   8       11.94        9.64      8.55 o 
  -6  17   8      389.81      422.08     12.32 o 
  -5  17   8        1.68       -2.91      7.24 o 
  -4  17   8      139.27      140.43      8.62 o 
  -3  17   8        3.15        9.76      7.07 o 
  -2  17   8        3.14        2.22      6.81 o 
  -1  17   8       67.74       83.41      9.17 o 
   0  17   8        1.47        2.95      9.25 o 
   1  17   8       69.55       76.20     10.40 o 
   2  17   8       44.19       35.50      9.71 o 
   3  17   8       35.26       46.95     10.19 o 
   4  17   8      130.46      102.66     11.29 o 
  -8  18   8       31.04       23.75      9.53 o 
  -7  18   8        6.53       13.04      9.04 o 
  -6  18   8        3.44       10.23      7.99 o 
  -5  18   8      170.91      165.10      9.38 o 
  -4  18   8       46.88       40.68      7.79 o 
  -3  18   8       64.32       60.83      7.75 o 
  -2  18   8      258.82      273.28     11.06 o 
  -1  18   8        7.97        7.07      8.57 o 
   0  18   8      154.05      154.30     12.00 o 
   1  18   8      149.12      164.23     16.67 o 
   2  18   8       93.51       99.35     11.20 o 
   3  18   8      101.35       89.56     11.41 o 
   4  18   8       15.75       10.40     10.35 o 
  -8  19   8       88.44       72.61     11.23 o 
  -7  19   8      112.48       99.11     10.38 o 
  -6  19   8       73.76       69.86      8.83 o 
  -5  19   8       34.07       42.28      8.42 o 
  -4  19   8      268.87      263.57     13.09 o 
  -3  19   8        1.86       -3.78      7.30 o 
  -2  19   8       33.51       25.93      9.61 o 
  -1  19   8       84.71       75.62      9.73 o 
   0  19   8       45.53       42.10     10.41 o 
   1  19   8       71.86       50.57     10.97 o 
   2  19   8       64.24       48.91     11.10 o 
   3  19   8       34.87       13.54     10.73 o 
  -7  20   8       58.88       59.78     10.22 o 
  -6  20   8       56.22       65.71     12.28 o 
  -5  20   8      123.76      109.16      9.48 o 
  -4  20   8       49.96       51.21      8.58 o 
  -3  20   8       53.99       59.00      8.33 o 
  -2  20   8        7.87       11.04     14.05 o 
  -1  20   8      187.45      169.46     11.50 o 
   0  20   8       72.92       74.17     11.77 o 
   1  20   8        2.09      -13.19     10.60 o 
   2  20   8       48.37       54.62     11.74 o 
   3  20   8       10.87        2.56     11.29 o 
  -6  21   8        3.82       -8.00      9.67 o 
  -5  21   8        0.73       -3.31      8.62 o 
  -4  21   8       52.47       37.77      8.81 o 
  -3  21   8        2.12       -0.74      7.51 o 
  -2  21   8        1.27       -8.09     10.58 o 
  -1  21   8        1.29        1.96      9.81 o 
   0  21   8        4.91        2.25     11.10 o 
   1  21   8       12.84       -7.70     11.11 o 
   2  21   8       54.12       26.90     16.31 o 
  -5  22   8       21.93       11.37      9.13 o 
  -4  22   8       54.87       77.94     17.25 o 
  -3  22   8       23.87       32.03      8.21 o 
  -2  22   8       53.36       29.80     11.63 o 
  -1  22   8       66.37       85.83     11.35 o 
   0  22   8      122.27      136.25     13.85 o 
   1  22   8       52.06       46.25     12.60 o 
  -3  23   8       12.40       20.67      8.35 o 
  -2  23   8       14.64       -4.22     12.04 o 
  -1  23   8       12.39        3.94     11.72 o 
 -11   0   9       12.02       11.05      9.28 o 
  -9   0   9       10.58       21.45     10.09 o 
  -7   0   9     1056.50     1002.55     24.48 o 
  -5   0   9      451.15      463.02     13.32 o 
  -3   0   9      197.29      166.54     14.39 o 
  -1   0   9      324.57      250.39     20.47 o 
   1   0   9      305.40      284.04     13.33 o 
   3   0   9       84.86       59.48     16.96 o 
   5   0   9      160.06      171.90     17.14 o 
 -12   1   9       46.54       73.27     15.51 o 
 -11   1   9       60.42       58.48      7.10 o 
 -10   1   9       35.79       43.16      7.42 o 
  -9   1   9       16.60       27.19      7.24 o 
  -8   1   9       47.51       52.02      7.05 o 
  -7   1   9        0.48       -1.72      6.00 o 
  -6   1   9       24.01       19.85      4.36 o 
  -5   1   9       11.92       10.01      4.61 o 
  -4   1   9      823.25      810.70     13.09 o 
  -3   1   9      157.42      223.38      8.28 o 
  -2   1   9     2126.92     2140.46     51.93 o 
  -1   1   9      385.90      447.31     19.74 o 
   1   1   9      146.89      173.32      7.37 o 
   2   1   9      525.08      490.32     14.04 o 
   3   1   9        1.94       -8.30     11.49 o 
   4   1   9      380.35      358.35     16.66 o 
   5   1   9        0.52       -8.07     10.60 o 
   6   1   9       62.27       64.81     11.03 o 
 -12   2   9        0.49        7.53     15.28 o 
 -11   2   9      210.52      197.26      8.57 o 
 -10   2   9        8.34       15.00      7.31 o 
  -9   2   9      872.18      892.38     17.43 o 
  -8   2   9       38.41       18.85      6.69 o 
  -7   2   9     1585.95     1651.69     24.89 o 
  -6   2   9      424.87      371.02     10.10 o 
  -5   2   9      942.65      923.50     14.30 o 
  -4   2   9        0.78        1.13      4.33 o 
  -3   2   9       78.30       76.54      4.80 o 
  -2   2   9      768.83      796.84     20.18 o 
  -1   2   9      771.86      754.25     20.37 o 
   1   2   9      334.98      355.75     14.15 o 
   2   2   9      399.04      395.86     17.94 o 
   3   2   9      381.24      435.79     17.60 o 
   4   2   9       87.62      105.16     12.08 o 
   5   2   9      110.77      131.82     13.07 o 
   6   2   9        0.24       15.85     15.18 o 
 -12   3   9      359.96      366.03     31.89 o 
 -11   3   9       60.95       51.42      7.27 o 
 -10   3   9       90.33      101.28      8.34 o 
  -9   3   9       90.41       83.27      8.00 o 
  -8   3   9        5.69       -0.85      6.47 o 
  -7   3   9        2.43        9.06      6.61 o 
  -6   3   9       40.79       54.56      4.84 o 
  -5   3   9      307.20      319.08     10.12 o 
  -4   3   9      113.72      125.31      6.18 o 
  -3   3   9      480.57      510.60      9.92 o 
  -2   3   9      500.84      602.50     17.68 o 
  -1   3   9      172.85      169.91     10.51 o 
   1   3   9     1062.67     1063.43     20.93 o 
   2   3   9     3795.35     3955.40     63.69 o 
   3   3   9      289.92      296.89     14.92 o 
   4   3   9     1246.78     1273.49     37.95 o 
   5   3   9       19.29       29.45     11.05 o 
   6   3   9       38.97       37.26     12.09 o 
 -12   4   9       58.86       60.61     16.13 o 
 -11   4   9       65.18       80.95     17.91 o 
 -10   4   9       90.34       94.35      8.33 o 
  -9   4   9      639.85      616.62     17.51 o 
  -8   4   9      211.46      202.78      9.69 o 
  -7   4   9     1017.78     1092.75     20.45 o 
  -6   4   9      133.99      149.68      6.89 o 
  -5   4   9     1909.67     1878.27     24.51 o 
  -4   4   9      181.77      162.55      6.01 o 
  -3   4   9     2040.19     2092.08     27.76 o 
  -2   4   9      106.37      112.31     11.20 o 
  -1   4   9       13.20       15.14      8.42 o 
   1   4   9       43.80       56.61      6.66 o 
   2   4   9      256.02      234.81     13.52 o 
   3   4   9      395.36      386.90     16.59 o 
   4   4   9      677.92      689.00     21.92 o 
   5   4   9       12.07       22.00     11.20 o 
   6   4   9       58.28       95.31     13.19 o 
 -12   5   9      167.08      178.47     18.77 o 
 -11   5   9       25.31       26.03      9.80 o 
 -10   5   9       56.98       69.41      9.25 o 
  -9   5   9      155.41      165.64     10.61 o 
  -8   5   9      277.03      234.95     10.29 o 
  -7   5   9      165.91      130.70      8.43 o 
  -6   5   9      149.87      172.26      6.81 o 
  -5   5   9      783.33      859.15     13.99 o 
  -4   5   9      162.80      200.02     13.58 o 
  -3   5   9      167.74      150.62      7.03 o 
  -2   5   9     1687.44     1658.96     34.55 o 
  -1   5   9       36.59       26.34      8.09 o 
   0   5   9       66.26       13.14      3.14 o 
   1   5   9      418.77      390.93     12.11 o 
   2   5   9     1208.26     1188.39     23.00 o 
   3   5   9      104.75      101.91     11.84 o 
   4   5   9     1209.46     1217.04     30.62 o 
   5   5   9      286.25      313.06     20.24 o 
   6   5   9       23.97       46.77     12.63 o 
 -11   6   9        2.31      -12.33     10.32 o 
 -10   6   9      188.47      191.81     14.34 o 
  -9   6   9      172.78      187.39     12.14 o 
  -8   6   9      237.94      225.98     11.98 o 
  -7   6   9      849.95      814.29     17.14 o 
  -6   6   9       15.27       24.53      5.29 o 
  -5   6   9     1097.42     1080.57     19.29 o 
  -4   6   9     1068.40      966.15     15.90 o 
  -3   6   9       65.43       60.49      4.99 o 
  -2   6   9      137.48      168.69     10.44 o 
  -1   6   9       94.32      101.54     10.15 o 
   0   6   9       75.46       77.52     11.17 o 
   1   6   9        0.20       -1.76      6.14 o 
   2   6   9        2.07        6.49      5.59 o 
   3   6   9      272.30      306.94     15.46 o 
   4   6   9       49.04       64.57     11.54 o 
   5   6   9        9.96       27.72     11.60 o 
   6   6   9       37.63       43.22     16.49 o 
 -11   7   9       42.52       57.43     11.24 o 
 -10   7   9       28.67       40.05      9.71 o 
  -9   7   9       39.04       43.10      9.20 o 
  -8   7   9      201.37      223.46     13.26 o 
  -7   7   9      144.28      130.84      9.38 o 
  -6   7   9       65.80       94.48      6.66 o 
  -5   7   9      512.75      480.58      9.96 o 
  -4   7   9     1230.87     1220.03     20.08 o 
  -3   7   9      274.49      251.77      7.54 o 
  -2   7   9      498.68      502.75     16.67 o 
  -1   7   9     1012.52     1066.57     26.11 o 
   0   7   9     1091.50     1097.13     26.56 o 
   1   7   9       16.61       16.35      9.25 o 
   2   7   9       23.35       20.92      4.90 o 
   3   7   9        5.85       12.52     10.45 o 
   4   7   9       13.16       -1.56     10.45 o 
   5   7   9       84.98       80.34     12.99 o 
   6   7   9       10.39       -2.68     12.15 o 
 -11   8   9       18.66       21.50     11.11 o 
 -10   8   9      147.78      168.85     10.88 o 
  -9   8   9      121.80      132.70     10.40 o 
  -8   8   9       89.78       84.65      9.34 o 
  -7   8   9       48.36       45.79     10.08 o 
  -6   8   9     1299.18     1241.28     18.24 o 
  -5   8   9        6.86       13.22      5.05 o 
  -4   8   9        6.23        8.31      5.56 o 
  -3   8   9      508.88      544.84     15.69 o 
  -2   8   9      437.94      406.89     20.11 o 
  -1   8   9      265.89      251.44     13.00 o 
   0   8   9        5.57       -6.49      8.14 o 
   1   8   9       47.68       50.86      9.52 o 
   2   8   9      779.41      761.38     15.13 o 
   3   8   9      119.73      132.16     12.37 o 
   4   8   9      219.07      229.62     15.34 o 
   5   8   9       36.46       34.03     12.33 o 
   6   8   9       49.93       69.40     16.59 o 
 -11   9   9       26.32       34.01     11.44 o 
 -10   9   9       94.12      105.16     10.24 o 
  -9   9   9       29.97       34.08      9.18 o 
  -8   9   9        1.70       21.78      8.86 o 
  -7   9   9       50.32       57.33      8.80 o 
  -6   9   9      138.94      130.40      6.79 o 
  -5   9   9      439.44      481.86     11.20 o 
  -4   9   9      135.63      145.89      6.60 o 
  -3   9   9      101.62       94.90      9.33 o 
  -2   9   9      204.75      190.65     28.60 o 
  -1   9   9       15.24       19.74     10.66 o 
   0   9   9      113.09      116.33     10.57 o 
   1   9   9      526.80      511.38     19.12 o 
   2   9   9        6.59        2.62      6.69 o 
   3   9   9      119.08      138.13     13.31 o 
   4   9   9      413.81      388.72     21.94 o 
   5   9   9        5.39       11.31     14.76 o 
   6   9   9        8.34       27.19     16.25 o 
 -11  10   9       45.78       55.20     11.85 o 
 -10  10   9       46.91       68.53      9.82 o 
  -9  10   9       90.06       92.69     10.36 o 
  -8  10   9      285.96      301.89     13.05 o 
  -7  10   9      302.61      300.41      9.96 o 
  -6  10   9        8.41       14.23      5.63 o 
  -5  10   9      348.24      348.22      9.57 o 
  -4  10   9      100.33      133.69      6.79 o 
  -3  10   9      496.52      492.50     14.14 o 
  -2  10   9      891.60      832.37     28.51 o 
  -1  10   9        9.04       13.32     10.88 o 
   0  10   9        7.60        3.70     11.56 o 
   1  10   9      105.30       85.61      9.59 o 
   2  10   9       14.24       15.74      7.87 o 
   3  10   9       14.67        8.46     14.94 o 
   4  10   9      214.43      238.15     24.84 o 
   5  10   9      169.26      177.64     18.35 o 
   6  10   9      160.93      164.15     20.12 o 
 -11  11   9       77.09       92.34     18.10 o 
 -10  11   9       16.86       24.49     10.28 o 
  -9  11   9       45.73       47.31      9.84 o 
  -8  11   9        5.96        6.13      8.38 o 
  -7  11   9      176.59      148.30      8.39 o 
  -6  11   9      127.03      129.67      7.65 o 
  -5  11   9      310.76      307.41      9.41 o 
  -4  11   9      222.24      222.84      8.14 o 
  -3  11   9     1096.14     1004.50     17.95 o 
  -2  11   9       18.04        5.71      8.85 o 
  -1  11   9       59.74       69.26     13.03 o 
   0  11   9        1.21        3.30     11.68 o 
   1  11   9      368.11      366.47     15.45 o 
   2  11   9       51.12       66.99      9.60 o 
   3  11   9      161.45      167.56     16.09 o 
   4  11   9       24.16       16.71     17.54 o 
   5  11   9      148.12      143.69     30.74 o 
   6  11   9      133.37      152.35     21.64 o 
 -10  12   9      177.27      151.37     14.22 o 
  -9  12   9      100.74       99.86      9.72 o 
  -8  12   9      246.86      225.33     13.27 o 
  -7  12   9      336.39      359.62     11.14 o 
  -6  12   9      593.99      620.47     22.35 o 
  -5  12   9      259.02      223.13      8.65 o 
  -4  12   9      436.61      416.81     10.71 o 
  -3  12   9       12.02        9.82      5.90 o 
  -2  12   9      218.74      245.87     12.97 o 
  -1  12   9       49.45       35.52     12.40 o 
   0  12   9      248.20      232.06     16.99 o 
   1  12   9      246.21      227.09     12.67 o 
   2  12   9      132.92      103.22     10.72 o 
   3  12   9       28.02       32.39      8.91 o 
   4  12   9        7.54       16.27     15.31 o 
   5  12   9       59.81       49.41     16.01 o 
   6  12   9       77.55       76.74     18.36 o 
 -10  13   9       11.06       16.83      9.00 o 
  -9  13   9       13.10        7.04      9.02 o 
  -8  13   9       63.62       68.75     14.31 o 
  -7  13   9        8.06        3.48      7.98 o 
  -6  13   9        7.84       17.70      6.82 o 
  -5  13   9      304.31      258.01     15.87 o 
  -4  13   9       73.05       80.49      6.88 o 
  -3  13   9      148.08      146.97      7.84 o 
  -2  13   9       62.43       61.65     11.11 o 
  -1  13   9      358.51      337.11     15.38 o 
   0  13   9      126.30      154.64     15.87 o 
   1  13   9      995.57     1038.05     26.46 o 
   2  13   9       31.11       55.22     11.76 o 
   3  13   9      159.41      175.19     13.43 o 
   4  13   9      226.51      198.88     19.84 o 
   5  13   9       67.36       75.52     17.99 o 
 -10  14   9       37.84       47.91     10.78 o 
  -9  14   9       24.00       19.44      9.23 o 
  -8  14   9      117.48      125.08     10.09 o 
  -7  14   9        3.84       14.57      8.21 o 
  -6  14   9      896.62      949.37     18.54 o 
  -5  14   9      261.80      220.95      9.50 o 
  -4  14   9      151.02      162.01      8.16 o 
  -3  14   9       81.54       72.76      7.19 o 
  -2  14   9      233.34      270.99     21.04 o 
  -1  14   9      316.01      288.49     14.74 o 
   0  14   9      313.09      272.38     16.87 o 
   1  14   9       84.31       69.96     10.77 o 
   2  14   9       21.83       32.85     11.76 o 
   3  14   9       34.56       44.73     10.23 o 
   4  14   9       36.74       50.90      9.30 o 
   5  14   9       50.72       59.12     17.70 o 
  -9  15   9       85.00       96.20     10.35 o 
  -8  15   9       23.90       15.18      9.76 o 
  -7  15   9        0.41      -10.31      8.18 o 
  -6  15   9        6.42        6.85      7.25 o 
  -5  15   9      268.35      240.60      9.67 o 
  -4  15   9       19.41       30.01      6.96 o 
  -3  15   9       76.55       89.34      7.82 o 
  -2  15   9      103.69       78.43     11.25 o 
  -1  15   9     1483.33     1478.50     35.16 o 
   0  15   9      212.48      204.03     14.09 o 
   1  15   9      240.90      286.80     18.10 o 
   2  15   9        3.61      -16.13      9.86 o 
   3  15   9      108.69      113.30     12.13 o 
   4  15   9       19.77       20.71      9.34 o 
   5  15   9        7.66       13.57     25.08 o 
  -9  16   9        9.52       10.52     13.16 o 
  -8  16   9      275.10      253.92     13.26 o 
  -7  16   9        9.67       15.35      8.65 o 
  -6  16   9        7.00       14.19      7.53 o 
  -5  16   9        4.39        8.25      7.40 o 
  -4  16   9      654.68      702.17     14.88 o 
  -3  16   9        7.09        4.10      7.03 o 
  -2  16   9       40.19       45.35     11.37 o 
  -1  16   9       31.84       41.04     11.72 o 
   0  16   9      416.55      434.38     21.08 o 
   1  16   9        0.69        1.59     10.77 o 
   2  16   9        1.72       -7.48     10.71 o 
   3  16   9       21.67       14.42     14.79 o 
   4  16   9      127.65      145.72     12.39 o 
  -8  17   9       26.45       18.93     10.42 o 
  -7  17   9       14.26       -3.80      9.07 o 
  -6  17   9      119.19      119.53      9.08 o 
  -5  17   9       93.34      101.12      8.74 o 
  -4  17   9       24.14       10.76      7.31 o 
  -3  17   9       61.80       59.18      7.98 o 
  -2  17   9        9.53        6.71     10.99 o 
  -1  17   9      677.53      693.67     29.94 o 
   0  17   9       10.29        8.00     11.02 o 
   1  17   9      172.27      160.67     13.96 o 
   2  17   9       16.59        2.44     11.25 o 
   3  17   9       78.03       92.20     14.92 o 
   4  17   9        1.73       10.58     13.38 o 
  -8  18   9       30.29       45.48     17.85 o 
  -7  18   9        3.65       -1.86      9.24 o 
  -6  18   9       15.73       22.86      8.36 o 
  -5  18   9       20.00       39.03      9.87 o 
  -4  18   9      398.78      444.01     12.67 o 
  -3  18   9       41.12       40.99      7.95 o 
  -2  18   9        5.90       14.59     11.89 o 
  -1  18   9      157.81      155.59     12.32 o 
   0  18   9       54.64       79.90     12.55 o 
   1  18   9        8.65        6.95     11.41 o 
   2  18   9        3.21        7.13     11.61 o 
   3  18   9        0.10       -4.91     11.26 o 
  -7  19   9      105.62      125.63     12.69 o 
  -6  19   9        1.52       -4.08      8.55 o 
  -5  19   9       66.34       49.54      8.77 o 
  -4  19   9        0.51       -0.17      8.06 o 
  -3  19   9        3.86        8.10      9.06 o 
  -2  19   9       14.99       18.18     10.56 o 
  -1  19   9       56.79       57.50     22.31 o 
   0  19   9        3.66       -4.56     12.30 o 
   1  19   9       23.01       21.15     13.39 o 
   2  19   9        1.21       -1.08     12.06 o 
  -6  20   9      199.24      205.25     11.29 o 
  -5  20   9       27.38       20.89      8.88 o 
  -4  20   9      100.37       88.29      9.14 o 
  -3  20   9        4.83        1.57      8.01 o 
  -2  20   9       33.08       19.72     11.04 o 
  -1  20   9        0.54       -9.30     12.28 o 
   0  20   9        8.26       -2.00     12.82 o 
   1  20   9        7.35        3.23     13.14 o 
   2  20   9        1.48        6.32     12.60 o 
  -5  21   9       19.85       11.10      9.03 o 
  -4  21   9       10.34       11.28      8.80 o 
  -3  21   9        8.03       -4.11     11.27 o 
  -2  21   9       28.85       36.55     11.71 o 
  -1  21   9       31.52       14.63     13.55 o 
   0  21   9       28.97       19.80     13.26 o 
   1  21   9       98.11      101.59     15.72 o 
  -4  22   9       21.87       28.69      9.19 o 
  -3  22   9       32.46       39.46     12.30 o 
  -2  22   9       54.45       70.46     12.45 o 
  -1  22   9        1.22       -6.34     13.83 o 
 -12   0  10       36.84       29.15     27.39 o 
 -10   0  10      364.15      338.20     21.87 o 
  -8   0  10       22.70       13.79     11.98 o 
  -6   0  10     3622.16     3764.99     83.10 o 
  -4   0  10       16.86       15.79      9.28 o 
  -2   0  10      192.29      187.56     18.79 o 
   0   0  10       81.90       46.00     15.97 o 
   2   0  10      276.96      246.17     24.72 o 
   4   0  10      647.19      719.24     40.11 o 
   6   0  10      136.42      171.73     19.10 o 
 -12   1  10        3.40       28.74     19.04 o 
 -11   1  10        0.59       -7.13      8.69 o 
 -10   1  10       42.28       24.24      9.48 o 
  -9   1  10      416.72      404.59     16.79 o 
  -8   1  10       72.65       60.05     17.66 o 
  -7   1  10      347.77      364.88     13.49 o 
  -6   1  10       60.46       74.19      6.18 o 
  -5   1  10     3055.69     3070.63     43.88 o 
  -4   1  10     3322.88     3381.20     47.86 o 
  -3   1  10     1870.09     1940.61     30.78 o 
  -2   1  10       90.96      113.22     12.81 o 
  -1   1  10      848.51      728.37     25.43 o 
   0   1  10      147.32      163.42     13.89 o 
   1   1  10       15.05        8.08      5.18 o 
   2   1  10       87.58       92.61     13.91 o 
   3   1  10       13.63       28.61     15.85 o 
   4   1  10       43.54       69.98     13.12 o 
   5   1  10        8.79       26.81     12.01 o 
   6   1  10       16.98       28.68     11.56 o 
 -12   2  10      226.58      211.04     23.50 o 
 -11   2  10        0.49       -1.20      8.54 o 
 -10   2  10       73.31       57.40      9.95 o 
  -9   2  10      135.27      102.12     10.15 o 
  -8   2  10      346.98      299.42     12.73 o 
  -7   2  10        3.67      -15.79      7.90 o 
  -6   2  10       69.12       87.48      7.44 o 
  -5   2  10        4.59       -3.40      7.61 o 
  -4   2  10       86.89       89.30      5.91 o 
  -3   2  10      128.48      138.96     10.61 o 
  -2   2  10       17.22       15.14      7.51 o 
  -1   2  10       52.04       52.17      8.87 o 
   0   2  10     1383.98     1380.49     31.77 o 
   1   2  10        0.73       -3.64      5.74 o 
   2   2  10      324.45      343.96     15.91 o 
   3   2  10      495.38      432.40     18.57 o 
   4   2  10      145.65      176.02     14.42 o 
   5   2  10       19.36        9.63     11.85 o 
   6   2  10      127.88      143.07     16.14 o 
 -12   3  10        5.15      -14.79     23.64 o 
 -11   3  10       56.94       75.58      9.70 o 
 -10   3  10       27.96       22.97      9.32 o 
  -9   3  10       62.35       65.49      9.85 o 
  -8   3  10      279.53      289.84     13.09 o 
  -7   3  10     2411.36     2457.25     48.01 o 
  -6   3  10      837.18      774.73     15.22 o 
  -5   3  10       88.23       78.16      7.02 o 
  -4   3  10      217.25      234.73      7.58 o 
  -3   3  10     1836.37     1744.24     36.47 o 
  -2   3  10        1.20      -12.44      7.51 o 
  -1   3  10       46.25       70.74     11.63 o 
   0   3  10        2.62        3.11      8.50 o 
   1   3  10        7.20        7.27      6.05 o 
   2   3  10      217.71      237.32     14.40 o 
   3   3  10       56.43       52.21     11.23 o 
   4   3  10       24.41       42.72     11.60 o 
   5   3  10        1.16        8.52     11.87 o 
   6   3  10      212.52      207.45     16.38 o 
 -11   4  10       28.93       22.93     15.97 o 
 -10   4  10       26.02       36.77     10.46 o 
  -9   4  10      238.39      243.52     12.39 o 
  -8   4  10      204.14      228.00     13.72 o 
  -7   4  10       27.86       47.08     10.05 o 
  -6   4  10        9.67       13.20      6.06 o 
  -5   4  10     1480.72     1504.28     24.36 o 
  -4   4  10        4.50        2.02      5.11 o 
  -3   4  10       96.89      102.75      8.28 o 
  -2   4  10      158.80      183.25     15.05 o 
  -1   4  10      220.34      221.56     12.74 o 
   0   4  10        8.40       15.75      8.75 o 
   1   4  10      724.80      759.91     28.08 o 
   2   4  10      417.03      445.85     18.30 o 
   3   4  10        1.15        4.00     13.96 o 
   4   4  10      157.94      177.14     14.37 o 
   5   4  10        7.92       29.08     12.44 o 
   6   4  10       59.15       56.64     13.65 o 
 -11   5  10       18.45       18.12      9.84 o 
 -10   5  10       20.26       36.66     10.91 o 
  -9   5  10      312.19      278.02     18.03 o 
  -8   5  10       25.65       27.28     10.02 o 
  -7   5  10       79.58       89.51     11.90 o 
  -6   5  10       12.64       11.61      6.97 o 
  -5   5  10      873.35      897.95     15.21 o 
  -4   5  10      280.17      347.88     13.97 o 
  -3   5  10     1238.89     1230.59     23.76 o 
  -2   5  10      290.66      318.28     14.15 o 
  -1   5  10       34.14       36.70      9.31 o 
   0   5  10      508.67      516.63     18.20 o 
   1   5  10       45.95       32.77     10.71 o 
   2   5  10       55.63       41.45     10.41 o 
   3   5  10      156.32      132.02     18.74 o 
   4   5  10       14.43       27.76     11.77 o 
   5   5  10        6.33       10.31     12.03 o 
   6   5  10       86.15      117.76     14.61 o 
 -11   6  10       24.32       34.73     17.32 o 
 -10   6  10       47.57       65.04     11.11 o 
  -9   6  10      181.08      212.21     13.48 o 
  -8   6  10       65.28       43.73     10.61 o 
  -7   6  10       87.46       80.88     12.59 o 
  -6   6  10      998.64      921.23     19.48 o 
  -5   6  10      405.90      418.61     20.72 o 
  -4   6  10      578.39      578.71     11.78 o 
  -3   6  10     1465.19     1449.08     27.20 o 
  -2   6  10       22.53       14.22      9.97 o 
  -1   6  10       48.39       51.80      9.64 o 
   0   6  10      796.99      794.32     36.13 o 
   1   6  10       12.53       -1.03      9.85 o 
   2   6  10       29.24       21.90      5.44 o 
   3   6  10       51.35       56.74     12.12 o 
   4   6  10      142.90      140.25     13.53 o 
   5   6  10        8.81        5.39     12.10 o 
   6   6  10       11.00       22.34     13.31 o 
 -11   7  10        2.63       36.06     19.61 o 
 -10   7  10      167.26      164.73     17.68 o 
  -9   7  10      318.93      320.34     15.23 o 
  -8   7  10        8.71       12.26     10.25 o 
  -7   7  10      373.20      353.23     25.60 o 
  -6   7  10      456.54      439.72     12.37 o 
  -5   7  10     1392.81     1408.45     23.05 o 
  -4   7  10      259.50      309.98     11.19 o 
  -3   7  10      543.63      604.44     15.94 o 
  -2   7  10      244.56      234.26     12.62 o 
  -1   7  10     1262.29     1267.22     47.59 o 
   0   7  10        1.27       -5.44     12.91 o 
   1   7  10      608.33      522.20     19.90 o 
   2   7  10      237.86      212.13      9.81 o 
   3   7  10        0.08       -3.83     10.75 o 
   4   7  10      102.47       92.77     13.11 o 
   5   7  10       83.54      103.95     14.37 o 
   6   7  10       34.48       33.88     13.62 o 
 -11   8  10       14.85        0.08     10.80 o 
 -10   8  10        7.71        9.59     10.63 o 
  -9   8  10      113.53       88.22     11.90 o 
  -8   8  10      118.07      122.78     12.32 o 
  -7   8  10       37.41       54.24     12.34 o 
  -6   8  10       43.48       55.19      7.21 o 
  -5   8  10       17.85       13.74      6.93 o 
  -4   8  10       19.08       23.92      8.22 o 
  -3   8  10      778.18      708.15     26.44 o 
  -2   8  10       61.29       67.90     15.52 o 
  -1   8  10      413.82      445.40     17.66 o 
   0   8  10       16.36       -1.16      9.79 o 
   1   8  10      595.54      583.98     20.54 o 
   2   8  10      481.09      456.35     13.50 o 
   3   8  10      217.02      233.11     24.11 o 
   4   8  10      269.60      276.70     18.75 o 
   5   8  10       46.21       56.76     13.56 o 
   6   8  10       91.26       66.52     17.74 o 
 -11   9  10        0.40       -4.27     10.00 o 
 -10   9  10      102.08       87.49     12.02 o 
  -9   9  10        1.05       -8.72     10.64 o 
  -8   9  10      229.95      254.00     16.86 o 
  -7   9  10      230.43      216.41     12.57 o 
  -6   9  10      800.01      753.24     15.86 o 
  -5   9  10      151.46      143.98      8.23 o 
  -4   9  10       51.04       76.26      9.54 o 
  -3   9  10      311.97      318.73     14.18 o 
  -2   9  10      785.53      768.31     27.44 o 
  -1   9  10      157.88      153.85     12.26 o 
   0   9  10      602.90      621.87     20.96 o 
   1   9  10      126.34      128.38     12.59 o 
   2   9  10        4.43        6.42      6.94 o 
   3   9  10       96.64       89.82     13.23 o 
   4   9  10       60.77       58.51     13.63 o 
   5   9  10        3.05      -19.84     23.03 o 
 -11  10  10      104.17      132.24     11.50 o 
 -10  10  10       22.55       24.43     11.28 o 
  -9  10  10      197.60      167.25     13.28 o 
  -8  10  10      186.16      176.74     15.01 o 
  -7  10  10       13.23       28.02     10.11 o 
  -6  10  10       64.54       68.86      7.76 o 
  -5  10  10        2.30       12.79      7.48 o 
  -4  10  10        0.16        8.22      6.72 o 
  -3  10  10       42.64       58.60      9.55 o 
  -2  10  10      955.55     1021.28     33.24 o 
  -1  10  10       11.34       19.54     12.26 o 
   0  10  10       81.31       80.65     15.56 o 
   1  10  10      310.13      315.14     15.57 o 
   2  10  10      761.95      744.80     20.98 o 
   3  10  10      311.12      294.92     20.72 o 
   4  10  10       66.84       72.07     16.95 o 
   5  10  10      276.58      277.24     47.23 o 
 -10  11  10       19.48       24.49     15.35 o 
  -9  11  10        2.35        1.37      9.94 o 
  -8  11  10      105.29       99.76     11.60 o 
  -7  11  10       11.11        8.00      8.70 o 
  -6  11  10      397.38      398.12     12.07 o 
  -5  11  10        1.22       10.16      8.17 o 
  -4  11  10      362.30      370.31     11.17 o 
  -3  11  10        7.52       14.69     10.61 o 
  -2  11  10       14.38        9.16     12.05 o 
  -1  11  10      104.09      112.07     15.38 o 
   0  11  10      306.56      277.21     19.06 o 
   1  11  10        5.10        6.89      9.19 o 
   2  11  10      189.96      194.15     12.09 o 
   3  11  10       19.98       27.69     15.82 o 
   4  11  10       40.78       30.32     25.09 o 
   5  11  10        1.22       15.01     23.56 o 
 -10  12  10       37.16       31.13     12.10 o 
  -9  12  10      170.93      165.21     14.49 o 
  -8  12  10        2.55       -5.42     14.33 o 
  -7  12  10      109.27       91.56     16.73 o 
  -6  12  10      283.55      286.80     14.08 o 
  -5  12  10        7.26        0.78      7.12 o 
  -4  12  10      122.26       95.76      7.68 o 
  -3  12  10       63.24       63.60     10.46 o 
  -2  12  10       11.75       29.70     16.81 o 
  -1  12  10      620.21      533.29     24.83 o 
   0  12  10      246.05      193.49     23.04 o 
   1  12  10       97.68      116.24     11.51 o 
   2  12  10       69.37       76.29     18.90 o 
   3  12  10       27.30       44.45     15.56 o 
   4  12  10        0.65       17.68     15.62 o 
   5  12  10        8.31       29.67     17.61 o 
 -10  13  10       17.22       22.54     17.18 o 
  -9  13  10        6.86       14.75     11.37 o 
  -8  13  10       28.34       44.07     11.25 o 
  -7  13  10      110.20      108.20     10.80 o 
  -6  13  10       33.92       47.21      8.13 o 
  -5  13  10       40.76       54.67      7.92 o 
  -4  13  10      420.40      410.71     12.08 o 
  -3  13  10        4.46       -7.32      9.97 o 
  -2  13  10      115.79      158.42     16.75 o 
  -1  13  10       54.43       95.45     23.70 o 
   0  13  10      120.87      144.13     17.39 o 
   1  13  10       43.95       32.21     10.68 o 
   2  13  10        3.05        6.47      9.70 o 
   3  13  10      346.73      314.99     14.23 o 
   4  13  10       27.35       20.59     17.11 o 
  -9  14  10       83.14       90.48     13.12 o 
  -8  14  10        4.47        1.06     10.97 o 
  -7  14  10       56.38       23.00      9.68 o 
  -6  14  10       49.68       54.17     10.64 o 
  -5  14  10        2.72       12.18      7.82 o 
  -4  14  10       25.91       25.07      7.51 o 
  -3  14  10       21.87       27.01     10.92 o 
  -2  14  10       78.42       86.35     14.89 o 
  -1  14  10       90.83       80.61     32.32 o 
   0  14  10        0.28        4.86     12.82 o 
   1  14  10       50.89       54.55     18.98 o 
   2  14  10       57.75       65.31     13.43 o 
   3  14  10       52.11       49.24      9.91 o 
   4  14  10        7.58        1.99     17.05 o 
  -9  15  10       30.80       34.79     11.84 o 
  -8  15  10      166.31      120.54     13.15 o 
  -7  15  10      142.14      126.86     11.37 o 
  -6  15  10      302.05      310.51     12.02 o 
  -5  15  10       86.47      102.42      9.27 o 
  -4  15  10      254.01      250.77     10.35 o 
  -3  15  10       20.97        7.54     10.54 o 
  -2  15  10       59.32       80.20     15.67 o 
  -1  15  10       37.14       27.37     15.05 o 
   0  15  10      196.86      212.79     20.41 o 
   1  15  10       30.74       19.20     10.47 o 
   2  15  10       27.70       34.25     11.38 o 
   3  15  10       15.23       24.42     10.20 o 
   4  15  10      138.36      117.99     26.10 o 
  -8  16  10       24.78       37.55     12.32 o 
  -7  16  10       10.83       25.04     10.48 o 
  -6  16  10       43.25       29.88      8.91 o 
  -5  16  10       74.21       80.94     10.78 o 
  -4  16  10       18.33       45.51      9.09 o 
  -3  16  10       34.48       39.81     19.35 o 
  -2  16  10       50.01       67.80     15.74 o 
  -1  16  10       62.00       59.68     15.88 o 
   0  16  10       14.76       18.62     11.53 o 
   1  16  10       53.84       49.90     11.53 o 
   2  16  10       20.82        0.48     11.14 o 
   3  16  10       58.49       82.06     11.99 o 
  -8  17  10       77.96       64.59     13.14 o 
  -7  17  10       61.74       73.90     10.96 o 
  -6  17  10      185.73      176.90     10.83 o 
  -5  17  10      156.71      160.59     10.35 o 
  -4  17  10      260.05      282.06     13.83 o 
  -3  17  10       14.42       10.14     12.10 o 
  -2  17  10      134.99      132.67     17.52 o 
  -1  17  10       30.30       11.89     12.81 o 
   0  17  10        2.11       12.28     11.68 o 
   1  17  10        0.01       10.62     11.28 o 
   2  17  10        2.33       -6.78     11.72 o 
   3  17  10        1.44        2.22     11.32 o 
  -7  18  10       23.28       13.33     10.58 o 
  -6  18  10      119.12      127.97     13.11 o 
  -5  18  10        0.44      -12.73      8.81 o 
  -4  18  10       10.95        2.15      8.98 o 
  -3  18  10        7.98        2.94     11.92 o 
  -2  18  10       45.73       40.10     16.19 o 
  -1  18  10       56.59       61.84     13.38 o 
   0  18  10       16.10       28.63     12.54 o 
   1  18  10       82.13       76.93     13.40 o 
   2  18  10       33.08       34.89     12.77 o 
  -6  19  10        3.77       18.23      9.75 o 
  -5  19  10       15.30       16.30      9.35 o 
  -4  19  10      123.06      129.88     11.32 o 
  -3  19  10       69.15       52.59     13.11 o 
  -2  19  10        1.48      -18.81     12.33 o 
  -1  19  10        0.17       15.07     13.38 o 
   0  19  10       43.81       51.92     17.96 o 
   1  19  10        0.16        4.86     12.66 o 
  -5  20  10       11.82        1.73      9.41 o 
  -4  20  10        4.25        9.06      9.55 o 
  -3  20  10        0.22       -4.07     13.27 o 
  -2  20  10       65.08       55.40     12.14 o 
  -1  20  10       43.98       32.97     13.39 o 
   0  20  10       34.15       44.35     13.79 o 
  -4  21  10       24.85        9.33     11.55 o 
  -3  21  10        9.37        4.26     11.73 o 
  -2  21  10        2.05      -11.05     11.71 o 
 -11   0  11        0.63        0.86     14.50 o 
  -9   0  11       23.81       25.87     17.89 o 
  -7   0  11       31.95       51.67     18.08 o 
  -5   0  11      408.33      400.16     15.02 o 
  -3   0  11     3614.89     3754.05    122.83 o 
  -1   0  11      820.27      855.51     40.50 o 
   1   0  11      907.68      935.06     45.69 o 
   3   0  11        8.56        3.37     18.58 o 
   5   0  11       34.54       26.94     16.23 o 
 -11   1  11       31.28       45.25     10.41 o 
 -10   1  11      248.58      244.15     14.62 o 
  -9   1  11       39.06       62.06     21.57 o 
  -8   1  11      314.54      303.32     17.58 o 
  -7   1  11       68.63       60.56     14.35 o 
  -6   1  11      248.86      260.17      8.79 o 
  -5   1  11      303.50      306.05     12.35 o 
  -4   1  11      258.35      277.08      9.19 o 
  -3   1  11      136.38      120.38     11.23 o 
  -2   1  11       68.05       73.80     11.89 o 
  -1   1  11        1.19       21.97     11.95 o 
   0   1  11      537.29      548.34     24.09 o 
   1   1  11       15.48       -9.59     12.18 o 
   2   1  11      251.31      250.83     17.66 o 
   3   1  11       18.02        2.00     11.65 o 
   4   1  11       16.09       22.12     12.57 o 
   5   1  11       96.67       96.89     12.59 o 
   6   1  11       93.06       99.76     13.41 o 
 -11   2  11       32.55       29.33     10.50 o 
 -10   2  11      132.52       97.26     12.52 o 
  -9   2  11        7.53       20.04     13.01 o 
  -8   2  11      136.93      102.08     14.04 o 
  -7   2  11      667.20      592.12     22.03 o 
  -6   2  11       52.97       49.40      7.02 o 
  -5   2  11      471.55      465.02     12.49 o 
  -4   2  11      503.67      492.77     11.80 o 
  -3   2  11     2433.97     2530.71     50.47 o 
  -2   2  11       23.75       15.30      9.21 o 
  -1   2  11      370.22      416.54     23.66 o 
   0   2  11      229.06      196.29     12.96 o 
   1   2  11       81.92       63.93     12.64 o 
   2   2  11        7.21        1.54     10.99 o 
   3   2  11       92.48       64.44     12.68 o 
   4   2  11       26.95       19.84     12.48 o 
   5   2  11      126.34      119.31     14.92 o 
 -11   3  11        9.45        9.28     10.25 o 
 -10   3  11      124.15      132.47     12.79 o 
  -9   3  11      191.11      166.31     15.06 o 
  -8   3  11      100.87       94.81     13.54 o 
  -7   3  11       82.40       75.18     13.57 o 
  -6   3  11       15.64       19.65      6.64 o 
  -5   3  11       81.71       83.69      6.56 o 
  -4   3  11      843.28      775.92     15.07 o 
  -3   3  11      186.47      158.26     13.42 o 
  -2   3  11       44.45       45.59     12.00 o 
  -1   3  11      210.18      195.50     13.12 o 
   0   3  11       25.30       24.11      9.53 o 
   1   3  11        0.54       -2.32     10.28 o 
   2   3  11      355.16      328.17     17.26 o 
   3   3  11       87.44       84.76     14.24 o 
   4   3  11       96.30      152.24     16.82 o 
   5   3  11        7.59       -8.81     12.71 o 
 -11   4  11       47.73       54.84     11.75 o 
 -10   4  11       61.99       83.82     12.32 o 
  -9   4  11        3.51       12.62     18.67 o 
  -8   4  11      172.86      165.89     16.32 o 
  -7   4  11       38.55       22.39     12.33 o 
  -6   4  11      479.51      512.31     13.32 o 
  -5   4  11     1278.85     1338.94     20.39 o 
  -4   4  11      353.80      327.90      9.85 o 
  -3   4  11      145.36      141.13     11.12 o 
  -2   4  11        5.35        5.56      9.24 o 
  -1   4  11      661.91      675.09     40.27 o 
   0   4  11      182.01      204.45     14.03 o 
   1   4  11      402.66      413.37     23.63 o 
   2   4  11       37.50       32.40     11.29 o 
   3   4  11        0.94       -2.95     11.13 o 
   4   4  11      182.83      167.57     15.33 o 
   5   4  11        4.64      -12.53     12.83 o 
 -11   5  11        1.56      -19.58     10.56 o 
 -10   5  11       19.91       31.77     13.10 o 
  -9   5  11       68.18       74.06     21.22 o 
  -8   5  11       22.00       36.88     16.59 o 
  -7   5  11       16.15       17.39     12.61 o 
  -6   5  11       68.62       63.63      7.72 o 
  -5   5  11      173.04      188.15     11.90 o 
  -4   5  11      376.91      410.59     10.99 o 
  -3   5  11      157.82      146.93     11.76 o 
  -2   5  11       12.25       13.86      9.50 o 
  -1   5  11      159.94      119.42     11.40 o 
   0   5  11        1.67       22.37      9.93 o 
   1   5  11       27.00       29.82     11.33 o 
   2   5  11      266.33      258.33     27.15 o 
   3   5  11       19.73       42.36     12.65 o 
   4   5  11       34.05       49.37     13.24 o 
   5   5  11       62.26       65.59     14.32 o 
 -11   6  11        0.34       -1.08     11.14 o 
 -10   6  11       45.09       21.23     12.86 o 
  -9   6  11       83.04       73.96     13.82 o 
  -8   6  11        2.35       -1.02     12.70 o 
  -7   6  11      135.35      117.87     14.54 o 
  -6   6  11      341.30      353.18     11.06 o 
  -5   6  11       29.83       32.56      6.29 o 
  -4   6  11     1610.77     1555.44     25.81 o 
  -3   6  11      525.05      485.63     17.92 o 
  -2   6  11       35.21       39.34      9.72 o 
  -1   6  11      322.45      341.28     24.87 o 
   0   6  11      950.00      892.98     25.16 o 
   1   6  11       13.74        7.34     10.32 o 
   2   6  11       35.55       37.56     12.03 o 
   3   6  11        6.37        9.19     11.47 o 
   4   6  11       10.11        8.11     12.56 o 
   5   6  11       23.14        9.63     13.52 o 
 -11   7  11       50.93       62.65     12.04 o 
 -10   7  11       70.23       64.47     13.96 o 
  -9   7  11       47.97       71.43     21.07 o 
  -8   7  11      529.69      495.27     22.26 o 
  -7   7  11      133.10      133.47     19.16 o 
  -6   7  11       10.27        4.26      6.84 o 
  -5   7  11        0.33        0.88      6.47 o 
  -4   7  11      498.62      488.75     13.24 o 
  -3   7  11      160.31      177.26     12.68 o 
  -2   7  11       70.29       54.77     10.93 o 
  -1   7  11      518.39      500.60     19.14 o 
   0   7  11      185.16      202.30     21.68 o 
   1   7  11        9.75       -2.63     10.47 o 
   2   7  11       25.77       38.82     11.59 o 
   3   7  11      254.02      287.69     25.61 o 
   4   7  11      192.82      215.65     18.45 o 
   5   7  11        6.62        4.68     13.33 o 
 -11   8  11        9.08       14.82     11.50 o 
 -10   8  11       39.19       40.09     13.58 o 
  -9   8  11       37.60       29.09     13.68 o 
  -8   8  11      248.31      240.34     17.35 o 
  -7   8  11       18.26       19.51     10.17 o 
  -6   8  11      102.70       84.79      8.13 o 
  -5   8  11       90.79       89.40      7.76 o 
  -4   8  11       13.42       38.73      6.87 o 
  -3   8  11       70.87       56.11     13.34 o 
  -2   8  11      938.69      896.72     25.05 o 
  -1   8  11      163.36      170.81     13.25 o 
   0   8  11        2.26       -2.01     15.56 o 
   1   8  11      327.87      284.68     16.16 o 
   2   8  11       34.48       29.37     11.30 o 
   3   8  11       50.08       51.51     13.57 o 
   4   8  11        0.17       -1.10     18.57 o 
   5   8  11        9.94        5.20     13.46 o 
 -10   9  11       22.83       41.40     13.25 o 
  -9   9  11       74.82       70.84     14.34 o 
  -8   9  11      166.05      208.74     28.67 o 
  -7   9  11      165.38      196.56     12.73 o 
  -6   9  11      310.34      333.03     11.38 o 
  -5   9  11      207.96      188.98      9.18 o 
  -4   9  11      160.60      149.42      8.40 o 
  -3   9  11       13.16       16.82     12.56 o 
  -2   9  11      145.80      126.14     14.32 o 
  -1   9  11      345.24      279.00     15.70 o 
   0   9  11      106.01       99.55     13.28 o 
   1   9  11       43.01       49.92     11.71 o 
   2   9  11       12.32        9.09      7.28 o 
   3   9  11        1.83       -0.84     12.84 o 
   4   9  11        3.21      -12.10     13.20 o 
   5   9  11       25.62       31.81     17.51 o 
 -10  10  11        0.16       10.89     17.14 o 
  -9  10  11       11.33        2.52     11.08 o 
  -8  10  11       59.99       82.17     12.01 o 
  -7  10  11       14.68       29.73     10.39 o 
  -6  10  11      237.82      218.09     10.11 o 
  -5  10  11      456.07      418.03     12.18 o 
  -4  10  11      131.72      125.21      8.32 o 
  -3  10  11      277.43      287.38     19.18 o 
  -2  10  11        4.20       11.30     12.11 o 
  -1  10  11       54.72       55.15     20.91 o 
   0  10  11      284.78      272.80     20.10 o 
   1  10  11        9.73       -1.68      9.48 o 
   2  10  11      100.03       98.24      8.92 o 
   3  10  11        0.19      -29.28     15.20 o 
   4  10  11       30.76       42.01     16.84 o 
 -10  11  11       11.87       14.70     11.84 o 
  -9  11  11       48.30       60.79     12.22 o 
  -8  11  11       31.03       35.04     11.40 o 
  -7  11  11      161.39      152.17     19.93 o 
  -6  11  11        1.39       10.83      7.86 o 
  -5  11  11      204.01      207.88      9.72 o 
  -4  11  11       60.88       77.62      7.70 o 
  -3  11  11      434.53      405.52     22.05 o 
  -2  11  11       33.37       29.57     12.97 o 
  -1  11  11      102.41       92.34     15.51 o 
   0  11  11        5.35        7.39     27.64 o 
   1  11  11      351.20      317.64     15.73 o 
   2  11  11       93.71      122.29     10.98 o 
   3  11  11       34.50       54.42     17.37 o 
   4  11  11        3.63        6.60     17.02 o 
 -10  12  11        3.65       13.44     11.87 o 
  -9  12  11        8.61        2.62     11.72 o 
  -8  12  11      103.01      115.41     23.17 o 
  -7  12  11       41.28       12.68     10.64 o 
  -6  12  11      512.23      512.56     16.77 o 
  -5  12  11       26.15       14.99      7.70 o 
  -4  12  11      702.67      735.23     17.35 o 
  -3  12  11      321.43      307.80     19.89 o 
  -2  12  11      464.85      442.68     23.95 o 
  -1  12  11      118.62       96.61     16.44 o 
   0  12  11        5.88        3.79     13.88 o 
   1  12  11        5.50       24.41     10.18 o 
   2  12  11      209.33      227.84     30.89 o 
   3  12  11       78.73       66.36     17.27 o 
   4  12  11        0.08       13.21     16.83 o 
  -9  13  11       23.45       14.61     12.11 o 
  -8  13  11      151.62      152.52     13.71 o 
  -7  13  11       11.41       10.50      9.61 o 
  -6  13  11       32.67       31.22      8.47 o 
  -5  13  11       42.20       55.31      8.30 o 
  -4  13  11      106.69      130.48      8.95 o 
  -3  13  11       20.94       32.46     14.81 o 
  -2  13  11       93.56      120.19     17.12 o 
  -1  13  11      202.45      165.63     17.77 o 
   0  13  11       14.68       15.87     14.91 o 
   1  13  11      178.94      165.87     13.44 o 
   2  13  11      209.34      215.92     13.88 o 
   3  13  11      105.43      125.79     19.87 o 
  -9  14  11        5.09        0.00     12.01 o 
  -8  14  11       36.15       21.75     11.99 o 
  -7  14  11        2.66        0.79      9.60 o 
  -6  14  11        2.42       18.37      8.66 o 
  -5  14  11        8.60       13.23      7.98 o 
  -4  14  11       23.04       25.74      7.72 o 
  -3  14  11       87.75       75.92     15.33 o 
  -2  14  11      471.24      433.72     24.32 o 
  -1  14  11       39.79       32.91     15.90 o 
   0  14  11        2.11       14.70     10.89 o 
   1  14  11       31.04       37.59     11.47 o 
   2  14  11       18.10       28.11     11.06 o 
   3  14  11      122.03      101.15     10.14 o 
  -8  15  11       32.35       30.93     13.12 o 
  -7  15  11       83.55      115.86     11.65 o 
  -6  15  11      195.85      173.57     10.81 o 
  -5  15  11        4.60       -6.57      7.98 o 
  -4  15  11       21.77       41.33      7.82 o 
  -3  15  11       25.93       30.95     14.90 o 
  -2  15  11        3.80        2.88     14.62 o 
  -1  15  11        9.65       -0.72     15.50 o 
   0  15  11        2.11       -2.41     11.41 o 
   1  15  11       49.34       56.76     11.81 o 
   2  15  11        9.45        4.55     11.21 o 
   3  15  11       57.58       63.04     10.69 o 
  -8  16  11        4.33        7.47     12.36 o 
  -7  16  11       13.73       15.14     10.38 o 
  -6  16  11       11.64       18.13      9.15 o 
  -5  16  11       65.14       68.91      9.49 o 
  -4  16  11       45.00       57.82     14.11 o 
  -3  16  11        9.90      -13.57     21.82 o 
  -2  16  11       92.30       73.60     16.93 o 
  -1  16  11       44.75       43.33     16.59 o 
   0  16  11       39.83       39.14     15.91 o 
   1  16  11        4.06        6.78     11.61 o 
   2  16  11        5.85        5.55     11.27 o 
  -7  17  11       91.44       93.50     13.39 o 
  -6  17  11       12.83        0.53      9.13 o 
  -5  17  11       12.65       26.32      8.88 o 
  -4  17  11        7.20       -0.37     12.12 o 
  -3  17  11       62.11       53.17     12.79 o 
  -2  17  11        3.48      -20.82     15.87 o 
  -1  17  11       82.36       93.04     14.22 o 
   0  17  11        9.17       31.64     13.17 o 
   1  17  11        3.05       -4.98     11.70 o 
  -6  18  11       11.26        3.18      9.36 o 
  -5  18  11      113.91      112.14     10.15 o 
  -4  18  11       86.72       89.55     14.36 o 
  -3  18  11        1.68       -7.59     13.09 o 
  -2  18  11       20.58       34.34     17.28 o 
  -1  18  11       69.52       54.49     14.16 o 
   0  18  11      117.56      100.50     14.79 o 
  -5  19  11       46.20       50.85      9.80 o 
  -4  19  11        1.33      -15.08     12.99 o 
  -3  19  11       31.97       17.75     13.28 o 
  -2  19  11       32.11        7.57     13.82 o 
  -1  19  11       74.96       60.41     18.23 o 
 -10   0  12      172.46      244.64     25.93 o 
  -8   0  12        9.80       35.71     19.59 o 
  -6   0  12      225.66      242.68     12.94 o 
  -4   0  12      708.43      760.56     22.87 o 
  -2   0  12      346.45      280.35     25.97 o 
   0   0  12       80.86       71.71     20.78 o 
   2   0  12       15.27        5.91     20.14 o 
   4   0  12      254.03      309.03     23.56 o 
 -11   1  12        1.31       24.18     13.98 o 
 -10   1  12       28.39       30.27     14.55 o 
  -9   1  12       19.19      -14.20     13.06 o 
  -8   1  12       76.01       54.33     13.79 o 
  -7   1  12        1.15      -13.69     12.75 o 
  -6   1  12        2.67        2.28      6.36 o 
  -5   1  12      768.17      721.68     13.89 o 
  -4   1  12      115.66      106.00      6.80 o 
  -3   1  12      589.70      616.66     20.71 o 
  -2   1  12        0.09       13.87      9.75 o 
  -1   1  12     1028.83      944.76     26.90 o 
   0   1  12      281.21      246.46     15.29 o 
   1   1  12      180.63      212.93     15.27 o 
   2   1  12       31.29       46.39     25.71 o 
   3   1  12       23.56       31.70     13.25 o 
   4   1  12       49.88       51.26     12.37 o 
   5   1  12        2.99        3.79     12.11 o 
 -11   2  12       13.79        1.20     13.34 o 
 -10   2  12      214.73      221.65     33.40 o 
  -9   2  12        1.04      -10.44     19.21 o 
  -8   2  12      513.69      492.46     42.67 o 
  -7   2  12       97.88      112.45     14.52 o 
  -6   2  12       61.48       74.98      7.98 o 
  -5   2  12      316.92      279.61      9.14 o 
  -4   2  12       57.51       57.11      6.47 o 
  -3   2  12       93.37       76.13     11.11 o 
  -2   2  12      115.47       94.29     11.39 o 
  -1   2  12        4.28      -10.55     14.20 o 
   0   2  12       16.09       10.14     10.95 o 
   1   2  12       32.17       44.56     12.16 o 
   2   2  12       49.58       93.00     12.89 o 
   3   2  12       23.40       18.45     12.60 o 
   4   2  12       98.82      108.38     15.27 o 
   5   2  12       48.10       63.44     13.03 o 
 -11   3  12       17.08       14.36     13.71 o 
 -10   3  12       11.96       -1.30     13.89 o 
  -9   3  12       22.62       43.51     20.17 o 
  -8   3  12       39.60       27.02     13.89 o 
  -7   3  12      337.15      353.31     19.10 o 
  -6   3  12      138.76      129.24      8.86 o 
  -5   3  12       20.43       21.43      6.83 o 
  -4   3  12      243.27      223.29      9.35 o 
  -3   3  12     1340.78     1299.43     31.32 o 
  -2   3  12       83.82       76.21     11.07 o 
  -1   3  12       68.32       36.47     11.29 o 
   0   3  12       56.43       45.54     11.15 o 
   1   3  12      464.95      435.40     19.38 o 
   2   3  12       41.00       45.93     12.50 o 
   3   3  12      129.17      135.97     25.18 o 
   4   3  12       91.87      103.64     15.10 o 
 -11   4  12        1.27       -6.18     13.42 o 
 -10   4  12        7.99       26.88     13.83 o 
  -9   4  12       37.41       28.84     13.94 o 
  -8   4  12      338.90      363.51     22.47 o 
  -7   4  12       33.90       17.40     12.56 o 
  -6   4  12      475.26      463.30     11.95 o 
  -5   4  12      183.61      202.80      8.31 o 
  -4   4  12      519.23      520.79     18.48 o 
  -3   4  12       49.86       31.67     10.36 o 
  -2   4  12      201.24      211.16     13.87 o 
  -1   4  12      153.57      148.10     13.18 o 
   0   4  12       39.42       27.03     10.76 o 
   1   4  12        4.57        7.34     11.73 o 
   2   4  12       10.03       23.70     11.82 o 
   3   4  12       88.62      130.37     30.87 o 
   4   4  12       81.02       69.28     15.01 o 
 -11   5  12        3.25        2.26     16.27 o 
 -10   5  12        1.70        6.16     14.19 o 
  -9   5  12        8.30        9.55     13.74 o 
  -8   5  12        2.49        5.11     13.30 o 
  -7   5  12       45.57       44.81     14.03 o 
  -6   5  12        2.15        4.31      6.57 o 
  -5   5  12       38.07       40.43      6.73 o 
  -4   5  12       24.84       32.80     12.04 o 
  -3   5  12       28.66       38.58     11.03 o 
  -2   5  12        1.47        8.15     10.70 o 
  -1   5  12      171.46      150.67     13.71 o 
   0   5  12       18.55       34.77     10.94 o 
   1   5  12      256.60      269.43     20.77 o 
   2   5  12        5.73       14.73     12.52 o 
   3   5  12      378.56      375.97     19.83 o 
   4   5  12      130.89      136.26     15.93 o 
 -10   6  12      153.26      114.15     15.92 o 
  -9   6  12       25.60       20.10     14.26 o 
  -8   6  12       52.77       49.48     17.60 o 
  -7   6  12       42.01       41.26     16.10 o 
  -6   6  12      233.26      271.30     10.46 o 
  -5   6  12       29.06       20.37      6.83 o 
  -4   6  12      170.21      170.33     12.90 o 
  -3   6  12      155.84      163.22     12.72 o 
  -2   6  12       44.94       41.05     11.26 o 
  -1   6  12        4.76        6.44     10.90 o 
   0   6  12      116.52      105.69     13.21 o 
   1   6  12       91.91      103.19     13.14 o 
   2   6  12       17.30       15.06     14.97 o 
   3   6  12        8.45        6.29     13.75 o 
   4   6  12        9.06       12.38     13.16 o 
 -10   7  12        3.97       12.34     14.56 o 
  -9   7  12       19.17       12.57     14.49 o 
  -8   7  12        1.59        7.58     20.20 o 
  -7   7  12       42.47       30.25     10.63 o 
  -6   7  12      158.28      152.58      9.20 o 
  -5   7  12      310.32      316.01     11.85 o 
  -4   7  12       12.66       21.43     10.05 o 
  -3   7  12      163.11      184.24     13.80 o 
  -2   7  12      221.85      224.08     14.67 o 
  -1   7  12      418.93      401.68     18.75 o 
   0   7  12      121.16      111.19     13.46 o 
   1   7  12      217.29      249.66     19.51 o 
   2   7  12        1.54        5.00     12.48 o 
   3   7  12      207.43      223.17     17.43 o 
   4   7  12        1.24       -3.22     13.45 o 
 -10   8  12       29.86       40.10     14.50 o 
  -9   8  12       75.98       75.26     15.80 o 
  -8   8  12      240.93      214.30     16.24 o 
  -7   8  12        5.25        0.86     10.04 o 
  -6   8  12       29.45        7.49      7.66 o 
  -5   8  12        2.92       -2.86      7.49 o 
  -4   8  12       41.17       24.88     13.18 o 
  -3   8  12        0.20        3.50     10.82 o 
  -2   8  12        0.14       -2.82     10.66 o 
  -1   8  12       78.38       75.10     12.93 o 
   0   8  12        6.10       -1.00     11.82 o 
   1   8  12       26.81       41.45     12.88 o 
   2   8  12      112.11       78.64     13.40 o 
   3   8  12      111.52       96.76     15.58 o 
   4   8  12       16.58       24.50     14.49 o 
 -10   9  12       37.33       42.24     14.65 o 
  -9   9  12       29.36       56.89     12.49 o 
  -8   9  12        1.81       16.50     11.32 o 
  -7   9  12       42.04       29.53     11.04 o 
  -6   9  12      138.58      140.13      9.80 o 
  -5   9  12        5.93       -0.93      7.69 o 
  -4   9  12      450.46      438.61     22.87 o 
  -3   9  12      169.77      156.34     19.79 o 
  -2   9  12       55.27      107.86     19.20 o 
  -1   9  12        3.87       14.08     11.80 o 
   0   9  12      121.03      117.34     13.78 o 
   1   9  12        0.89       -9.88      8.40 o 
   2   9  12      119.41      123.30     15.50 o 
   3   9  12        0.35        4.51     13.05 o 
   4   9  12       19.90       20.49     14.88 o 
 -10  10  12       19.39       16.94     12.41 o 
  -9  10  12       10.01       35.17     12.48 o 
  -8  10  12      254.68      251.28     24.07 o 
  -7  10  12       68.02       81.06     11.73 o 
  -6  10  12       12.72        5.17      7.97 o 
  -5  10  12       68.86       81.66      8.95 o 
  -4  10  12      337.81      339.25     20.71 o 
  -3  10  12        0.41       -5.75     14.08 o 
  -2  10  12        9.07        3.23     14.40 o 
  -1  10  12        9.60       14.51     13.64 o 
   0  10  12       66.37       52.09     13.09 o 
   1  10  12       65.48       77.26      9.87 o 
   2  10  12        0.87        4.40      7.85 o 
   3  10  12       19.18       42.46     18.09 o 
  -9  11  12       70.95       69.67     12.90 o 
  -8  11  12      117.97      126.56     20.80 o 
  -7  11  12       14.27       29.02     11.37 o 
  -6  11  12       60.91       79.67     11.93 o 
  -5  11  12        2.39        6.59      8.05 o 
  -4  11  12      255.29      248.50     19.44 o 
  -3  11  12       13.61       40.56     14.96 o 
  -2  11  12       86.57       97.53     17.98 o 
  -1  11  12       21.18       21.77     19.96 o 
   0  11  12       98.59       91.84     17.27 o 
   1  11  12       63.41       79.97     15.10 o 
   2  11  12       24.58       22.20     17.47 o 
   3  11  12        0.15       13.69     17.14 o 
  -9  12  12       22.74       28.87     12.52 o 
  -8  12  12        0.95       -4.10     11.92 o 
  -7  12  12       77.09       68.19     18.42 o 
  -6  12  12       36.33       29.46      9.73 o 
  -5  12  12       71.37       66.02      9.01 o 
  -4  12  12        0.31       -6.32     13.78 o 
  -3  12  12      204.09      215.78     19.56 o 
  -2  12  12      231.55      198.25     34.55 o 
  -1  12  12      112.34      121.69     17.35 o 
   0  12  12       85.72       63.78     17.68 o 
   1  12  12      108.54       95.16     11.85 o 
   2  12  12        4.54        3.97      9.22 o 
   3  12  12       53.74       64.56     50.64 o 
  -9  13  12        6.46       23.79     12.72 o 
  -8  13  12       58.68       69.98     13.81 o 
  -7  13  12        0.27       10.82     11.57 o 
  -6  13  12       49.29       67.68      9.39 o 
  -5  13  12       14.23       19.36      8.84 o 
  -4  13  12        3.66        3.08     11.81 o 
  -3  13  12       76.29       96.96     24.37 o 
  -2  13  12      105.18       84.05     28.33 o 
  -1  13  12        2.54       14.44     15.62 o 
   0  13  12       55.50       86.09     24.91 o 
   1  13  12       18.70       29.33     11.02 o 
   2  13  12       72.31       95.67     11.39 o 
  -8  14  12        8.71       11.31     12.42 o 
  -7  14  12      138.74      166.93     21.68 o 
  -6  14  12        3.04       19.19      8.88 o 
  -5  14  12       82.84       93.62      9.58 o 
  -4  14  12       89.36       85.36     13.60 o 
  -3  14  12       22.39       24.85     19.58 o 
  -2  14  12        0.69      -18.29     15.61 o 
  -1  14  12       20.42       28.11     16.77 o 
   0  14  12       14.40       21.08     11.88 o 
   1  14  12       12.44       -0.72     10.96 o 
   2  14  12       11.30       22.68     10.63 o 
  -8  15  12       16.89       44.16     13.05 o 
  -7  15  12        0.98        2.79     11.94 o 
  -6  15  12       35.77       32.10      9.34 o 
  -5  15  12        1.12      -19.88      9.94 o 
  -4  15  12       25.04       20.11     12.58 o 
  -3  15  12      191.50      192.99     19.67 o 
  -2  15  12      111.90      110.49     18.07 o 
  -1  15  12       60.00       46.15     19.46 o 
   0  15  12      178.29      153.48     14.63 o 
   1  15  12        0.42       -4.33     11.42 o 
  -7  16  12       30.36       63.39     12.99 o 
  -6  16  12        5.53       12.22      9.15 o 
  -5  16  12      123.24      143.32     10.60 o 
  -4  16  12      183.16      168.44     18.91 o 
  -3  16  12       34.34       -5.54     15.76 o 
  -2  16  12        5.98       16.55     17.51 o 
  -1  16  12       66.21       97.99     19.43 o 
   0  16  12        2.39        7.65     21.04 o 
   1  16  12       13.37       -3.42     11.81 o 
  -6  17  12       42.92       42.35     10.03 o 
  -5  17  12       34.91        8.99     13.70 o 
  -4  17  12       67.04       49.09     14.25 o 
  -3  17  12       11.62        5.55     17.31 o 
  -2  17  12      298.84      342.68     24.69 o 
  -1  17  12        0.12       13.88     15.05 o 
   0  17  12       33.63       33.74     13.68 o 
  -5  18  12      101.86       99.24     15.57 o 
  -4  18  12        2.40        3.29     13.45 o 
  -3  18  12       70.30       65.53     26.70 o 
  -2  18  12      150.37      139.98     20.96 o 
  -9   0  13       52.67       85.48     22.39 o 
  -7   0  13       30.63       43.92     20.64 o 
  -5   0  13      236.69      183.19     10.47 o 
  -3   0  13       30.39       34.03     13.83 o 
  -1   0  13       40.89      -11.55     18.59 o 
   1   0  13       14.43       19.14     14.93 o 
   3   0  13       98.24      110.83     18.89 o 
 -10   1  13       34.92       31.93     15.18 o 
  -9   1  13        2.77       -7.05     14.04 o 
  -8   1  13      184.62      180.28     17.49 o 
  -7   1  13        0.69      -16.69     13.08 o 
  -6   1  13      217.40      236.68     14.58 o 
  -5   1  13       28.69       27.45      5.63 o 
  -4   1  13       33.67       36.58     18.99 o 
  -3   1  13      214.78      183.92     13.89 o 
  -2   1  13       80.09       70.43     11.92 o 
  -1   1  13       10.90       18.53     12.91 o 
   0   1  13       36.07       25.13     11.85 o 
   1   1  13        3.21       -1.72     11.73 o 
   2   1  13        0.48       -2.57     12.29 o 
   3   1  13       45.14       54.20     12.63 o 
   4   1  13       26.11       21.80     12.99 o 
 -10   2  13       14.74        7.77     21.18 o 
  -9   2  13        2.41        5.75     13.95 o 
  -8   2  13        1.16       11.69     14.31 o 
  -7   2  13       68.95       80.66     15.47 o 
  -6   2  13      223.23      228.94      8.72 o 
  -5   2  13        1.05      -12.32      7.63 o 
  -4   2  13        8.24       13.12     10.57 o 
  -3   2  13       69.47       95.72     12.23 o 
  -2   2  13       69.47       65.33     12.00 o 
  -1   2  13       28.91       29.67     13.69 o 
   0   2  13       39.05       24.16     11.44 o 
   1   2  13      282.79      306.33     17.63 o 
   2   2  13       15.88       13.78     12.79 o 
   3   2  13      176.43      203.32     32.45 o 
   4   2  13       26.06       18.24     12.73 o 
 -10   3  13      181.03      148.49     17.43 o 
  -9   3  13       12.41       15.77     14.86 o 
  -8   3  13      317.56      355.60     31.84 o 
  -7   3  13       11.30       16.11     13.29 o 
  -6   3  13      130.74      174.18      8.65 o 
  -5   3  13      412.11      378.96     15.36 o 
  -4   3  13      122.22      124.04     12.55 o 
  -3   3  13       17.64       25.52     10.51 o 
  -2   3  13        0.91        0.48     10.81 o 
  -1   3  13        4.36       -6.86     11.29 o 
   0   3  13      167.74      125.53     15.05 o 
   1   3  13       35.56       24.55     18.36 o 
   2   3  13       29.20       27.19     12.49 o 
   3   3  13       31.00       52.12     14.71 o 
 -10   4  13       44.46       70.83     25.16 o 
  -9   4  13       41.06       14.68     15.16 o 
  -8   4  13        0.04        4.81     14.84 o 
  -7   4  13      102.49       99.26     11.64 o 
  -6   4  13       80.39       76.26     10.01 o 
  -5   4  13       40.72       45.87      7.21 o 
  -4   4  13       80.36       89.63     11.77 o 
  -3   4  13       52.69       72.25     11.54 o 
  -2   4  13       58.06       48.05     11.90 o 
  -1   4  13      382.50      339.53     17.63 o 
   0   4  13      105.93      115.40     13.87 o 
   1   4  13      222.07      276.69     25.54 o 
   2   4  13       24.44        3.35     14.98 o 
   3   4  13       71.56       49.98     14.65 o 
 -10   5  13       56.22       42.34     15.88 o 
  -9   5  13       46.60       50.69     15.76 o 
  -8   5  13      280.34      270.65     19.49 o 
  -7   5  13       13.69       27.23     10.65 o 
  -6   5  13        7.76       19.43      6.99 o 
  -5   5  13        4.51        2.47      6.65 o 
  -4   5  13      164.40      133.10     15.08 o 
  -3   5  13        5.85       25.87     15.93 o 
  -2   5  13        3.57        2.07     11.12 o 
  -1   5  13        6.26        4.43     11.50 o 
   0   5  13        0.11       15.49     11.93 o 
   1   5  13        0.09        6.84     11.80 o 
   2   5  13       22.78       20.05     13.29 o 
   3   5  13      336.29      340.77     30.13 o 
 -10   6  13       36.29       54.11     16.63 o 
  -9   6  13        0.66       14.00     22.23 o 
  -8   6  13       11.62       36.25     11.67 o 
  -7   6  13        0.01       -5.20     10.48 o 
  -6   6  13        0.19        3.65      7.52 o 
  -5   6  13      170.06      176.16      9.08 o 
  -4   6  13       22.08       14.50     10.76 o 
  -3   6  13       42.60       44.14     12.07 o 
  -2   6  13      133.34      154.25     13.97 o 
  -1   6  13       36.56       57.86     13.17 o 
   0   6  13       99.03       95.73     21.88 o 
   1   6  13       96.17       83.88     14.08 o 
   2   6  13       45.33       29.17     13.67 o 
   3   6  13       11.16       11.89     14.44 o 
 -10   7  13       55.27       54.69     16.51 o 
  -9   7  13        0.91       13.37     20.72 o 
  -8   7  13        5.65        1.12     10.91 o 
  -7   7  13       55.14       68.14     13.97 o 
  -6   7  13       87.74       92.90     10.25 o 
  -5   7  13        1.08        4.51      6.76 o 
  -4   7  13      266.62      266.42     15.62 o 
  -3   7  13       74.03       82.44     12.79 o 
  -2   7  13       22.79       16.16     11.76 o 
  -1   7  13        1.57        2.91     11.69 o 
   0   7  13       11.04        8.73     17.26 o 
   1   7  13       13.65        0.50     13.20 o 
   2   7  13        9.46        8.09     13.29 o 
   3   7  13        0.89        0.98     13.80 o 
 -10   8  13        1.31       -9.87     14.91 o 
  -9   8  13       24.27       41.43     13.00 o 
  -8   8  13       18.11        6.73     11.45 o 
  -7   8  13        4.35        2.38     10.86 o 
  -6   8  13        7.60       15.11      8.02 o 
  -5   8  13        8.85        5.83      6.47 o 
  -4   8  13      400.66      362.34     17.67 o 
  -3   8  13      118.38      135.88     21.89 o 
  -2   8  13        2.98       -2.54     16.04 o 
  -1   8  13       54.15       60.03     13.80 o 
   0   8  13       28.06       25.36     13.20 o 
   1   8  13        7.73        7.24      8.62 o 
   2   8  13       13.81       21.69     14.15 o 
   3   8  13      107.64      111.15     16.79 o 
  -9   9  13        1.38       13.54     12.94 o 
  -8   9  13       34.99       20.67     12.05 o 
  -7   9  13      205.70      193.06     13.70 o 
  -6   9  13       58.87       63.15      8.52 o 
  -5   9  13       43.26       83.03     12.56 o 
  -4   9  13       60.88       81.87     15.98 o 
  -3   9  13      246.79      212.30     18.93 o 
  -2   9  13      178.28      147.59     14.60 o 
  -1   9  13       57.22       56.43     13.16 o 
   0   9  13        6.82       14.04     12.61 o 
   1   9  13       53.97       41.95     10.70 o 
   2   9  13        7.78       10.68     18.12 o 
  -9  10  13        4.26       13.21     16.63 o 
  -8  10  13        0.91       21.62     11.74 o 
  -7  10  13       11.50       33.41     11.17 o 
  -6  10  13        1.25        3.99      8.06 o 
  -5  10  13        5.52       -2.48     11.50 o 
  -4  10  13        6.56       19.47     14.80 o 
  -3  10  13        6.37        6.81     15.25 o 
  -2  10  13        2.21        5.00     15.68 o 
  -1  10  13       37.24       48.76     20.83 o 
   0  10  13        1.69       18.34     15.83 o 
   1  10  13      132.31      120.47     11.16 o 
   2  10  13      111.13      154.49     16.89 o 
  -9  11  13       46.78       44.71     13.40 o 
  -8  11  13       34.39       18.57     12.45 o 
  -7  11  13       45.14       42.24     11.53 o 
  -6  11  13        2.43       10.03     10.30 o 
  -5  11  13       35.67       31.72     12.53 o 
  -4  11  13        2.30       -6.23     26.07 o 
  -3  11  13      129.20      121.02     17.64 o 
  -2  11  13        6.84        0.62     21.80 o 
  -1  11  13        0.41       -5.40     16.24 o 
   0  11  13        8.55       12.35     16.89 o 
   1  11  13       66.95       68.52     11.40 o 
   2  11  13       23.38       21.73     18.10 o 
  -8  12  13        3.14       -0.71     12.40 o 
  -7  12  13       11.25       18.56     11.55 o 
  -6  12  13        0.19       -2.38     10.10 o 
  -5  12  13       17.37        3.94     11.98 o 
  -4  12  13       10.62       -6.30     15.08 o 
  -3  12  13       69.60       77.02     17.41 o 
  -2  12  13       50.38       25.18     15.98 o 
  -1  12  13        1.78        8.14     16.09 o 
   0  12  13       88.52      123.44     19.78 o 
   1  12  13       13.13       24.48     13.17 o 
  -8  13  13        0.11      -15.68     12.34 o 
  -7  13  13       26.33       42.33     12.20 o 
  -6  13  13       18.60       39.91      8.80 o 
  -5  13  13       19.70       26.51     13.20 o 
  -4  13  13       42.06       35.87     25.25 o 
  -3  13  13        8.29       14.75     16.51 o 
  -2  13  13       35.06       48.92     17.78 o 
  -1  13  13       79.62      105.83     18.95 o 
   0  13  13        1.54       22.36     14.45 o 
   1  13  13       10.15       14.12     11.29 o 
  -7  14  13       11.22       12.52     12.13 o 
  -6  14  13       31.42       27.56      9.05 o 
  -5  14  13        6.91       13.29     14.46 o 
  -4  14  13       81.65       86.64     17.99 o 
  -3  14  13        5.65        7.66     16.74 o 
  -2  14  13      128.72      129.86     32.68 o 
  -1  14  13       56.46       51.05     17.91 o 
   0  14  13        9.69       28.28     12.92 o 
  -6  15  13        4.21       -1.38      9.03 o 
  -5  15  13       81.76       79.12     14.79 o 
  -4  15  13       10.69        5.37     16.08 o 
  -3  15  13        0.78       24.04     17.58 o 
  -2  15  13      177.35      163.77     38.12 o 
  -1  15  13       46.19       64.73     18.53 o 
  -5  16  13        1.01       -0.37     15.15 o 
  -4  16  13        0.57       10.43     28.11 o 
  -3  16  13        7.34       24.89     18.40 o 
  -2  16  13      163.33      183.24     22.21 o 
 -10   0  14       63.40       86.30     24.48 o 
  -8   0  14      233.88      236.61     28.13 o 
  -6   0  14        5.90        4.81     12.75 o 
  -4   0  14      508.20      488.43     23.89 o 
  -2   0  14       22.14       30.84     22.14 o 
   0   0  14       42.49       63.49     16.41 o 
   2   0  14       41.42       43.35     18.53 o 
 -10   1  14        5.47       29.06     16.43 o 
  -9   1  14        0.74      -20.77     15.28 o 
  -8   1  14       85.02       58.67     16.15 o 
  -7   1  14       42.41       68.09     18.81 o 
  -6   1  14        9.51       10.82      6.38 o 
  -5   1  14       39.54       52.49     10.34 o 
  -4   1  14        1.58       12.23     10.09 o 
  -3   1  14       48.68       31.48     12.15 o 
  -2   1  14       44.74       56.75     12.64 o 
  -1   1  14       95.02      123.11     15.05 o 
   0   1  14        0.70       -9.23     12.16 o 
   1   1  14      105.91      114.46     15.82 o 
   2   1  14        0.02       -6.36     12.38 o 
 -10   2  14        1.76        0.89     29.05 o 
  -9   2  14       22.99       38.06     16.45 o 
  -8   2  14       52.83       76.57     29.98 o 
  -7   2  14       46.54       33.42     11.31 o 
  -6   2  14      114.60      126.19      8.27 o 
  -5   2  14        0.12        7.17     10.66 o 
  -4   2  14      367.14      329.98     17.13 o 
  -3   2  14        7.28        7.00     11.92 o 
  -2   2  14       67.25       83.14     23.64 o 
  -1   2  14      117.81      105.25     14.92 o 
   0   2  14        5.28       -7.96     16.05 o 
   1   2  14       41.73       28.25     21.30 o 
   2   2  14       36.24       26.08     14.05 o 
 -10   3  14        5.51       -2.92     16.66 o 
  -9   3  14       53.39       71.78     26.40 o 
  -8   3  14       27.41       30.97     36.35 o 
  -7   3  14        4.20       19.85     16.93 o 
  -6   3  14        0.55        5.59      7.36 o 
  -5   3  14       39.71       33.25     11.54 o 
  -4   3  14       18.62       35.30     13.89 o 
  -3   3  14        0.59      -10.62     11.96 o 
  -2   3  14        1.72      -11.89     12.01 o 
  -1   3  14       10.46        5.42     11.70 o 
   0   3  14        5.00        6.10     15.92 o 
   1   3  14       12.16       43.07     13.52 o 
   2   3  14        0.44        1.68     14.25 o 
  -9   4  14        3.80        2.16     15.96 o 
  -8   4  14       47.12       49.00     12.29 o 
  -7   4  14       97.15       99.48     11.63 o 
  -6   4  14       99.48      105.71      8.60 o 
  -5   4  14        3.45       14.47     12.21 o 
  -4   4  14      275.71      289.49     16.93 o 
  -3   4  14        1.47      -15.10     11.71 o 
  -2   4  14       67.49       67.56     12.92 o 
  -1   4  14       55.02       54.60     13.04 o 
   0   4  14        6.28        6.86     12.44 o 
   1   4  14        0.09        8.45     12.95 o 
   2   4  14        8.72        8.73     19.41 o 
  -9   5  14        8.63       31.99     16.60 o 
  -8   5  14       56.93       64.66     13.59 o 
  -7   5  14       34.48       28.65     17.74 o 
  -6   5  14       59.10       57.75      8.13 o 
  -5   5  14        5.81        1.29     11.32 o 
  -4   5  14        1.20       -6.61     11.66 o 
  -3   5  14        0.26        9.74     11.74 o 
  -2   5  14        0.30        9.06     12.77 o 
  -1   5  14        2.10       16.94     13.31 o 
   0   5  14        0.61        2.38     12.75 o 
   1   5  14       35.26       30.41     15.54 o 
   2   5  14       38.39       65.97     15.66 o 
  -9   6  14        6.61       15.54     12.79 o 
  -8   6  14       57.93       61.43     12.78 o 
  -7   6  14       15.76       18.50     10.76 o 
  -6   6  14       81.93       77.34      8.32 o 
  -5   6  14       25.88       32.80     11.97 o 
  -4   6  14       48.35       62.68     14.81 o 
  -3   6  14       93.38      104.55     14.28 o 
  -2   6  14      172.71      163.87     14.93 o 
  -1   6  14       37.19       36.88     13.81 o 
   0   6  14       11.62      -19.21     12.52 o 
   1   6  14       25.02       27.20      7.95 o 
   2   6  14      171.26      175.14     17.84 o 
  -9   7  14        2.33       23.12     13.00 o 
  -8   7  14       36.68       19.64     17.30 o 
  -7   7  14       46.67       27.37     10.98 o 
  -6   7  14        7.93       10.55      8.28 o 
  -5   7  14       26.56       63.32     12.60 o 
  -4   7  14       19.65        1.01     12.23 o 
  -3   7  14       10.61       19.15     12.45 o 
  -2   7  14       41.17       49.55     13.92 o 
  -1   7  14        2.54       -3.07     12.41 o 
   0   7  14        5.81       -2.47     13.05 o 
   1   7  14       10.25       22.97      8.21 o 
   2   7  14       29.18       44.26     15.51 o 
  -9   8  14      105.57      108.59     15.30 o 
  -8   8  14       46.92       50.56     12.91 o 
  -7   8  14       59.89       68.76     11.48 o 
  -6   8  14       20.31       21.67      8.53 o 
  -5   8  14       13.56       16.83     24.55 o 
  -4   8  14       14.91       26.03     12.68 o 
  -3   8  14       22.85       15.67     13.11 o 
  -2   8  14        4.82        8.95     13.36 o 
  -1   8  14       19.10       28.86     13.48 o 
   0   8  14        6.87        5.43     14.02 o 
   1   8  14        0.05       -3.24     12.42 o 
  -8   9  14        6.53       16.28     12.54 o 
  -7   9  14       37.03       44.13     11.48 o 
  -6   9  14       31.06       28.26      8.55 o 
  -5   9  14        0.74       -0.20     15.04 o 
  -4   9  14        8.27       -3.38     19.83 o 
  -3   9  14       21.06        5.13     13.57 o 
  -2   9  14      106.18       84.09     14.26 o 
  -1   9  14        0.21       -5.41     13.49 o 
   0   9  14       88.02       52.10     21.74 o 
   1   9  14       72.30       71.13      9.85 o 
  -8  10  14       10.36        1.78     11.96 o 
  -7  10  14       46.19       48.75     11.68 o 
  -6  10  14       50.56       47.77      8.69 o 
  -5  10  14        4.17       23.69     16.20 o 
  -4  10  14        2.95        9.15     25.39 o 
  -3  10  14        3.91       11.79     15.86 o 
  -2  10  14       86.73       81.60     17.76 o 
  -1  10  14       35.78       45.69     18.26 o 
   0  10  14        0.66       -5.71     14.46 o 
   1  10  14       26.57       26.46      9.65 o 
  -8  11  14       32.02       27.76     12.66 o 
  -7  11  14       10.37       24.32     11.44 o 
  -6  11  14       26.92        0.49     12.85 o 
  -5  11  14        4.42        9.03     15.84 o 
  -4  11  14        8.16       14.89     15.51 o 
  -3  11  14        0.60        0.10     19.31 o 
  -2  11  14        7.21        6.25     16.89 o 
  -1  11  14        3.83       17.60     20.90 o 
   0  11  14       63.85       71.06     19.36 o 
  -7  12  14       34.69       28.32     11.75 o 
  -6  12  14       43.10       55.24     20.61 o 
  -5  12  14       46.65       51.93     17.05 o 
  -4  12  14       27.46       40.89     17.23 o 
  -3  12  14       56.46       60.60     18.40 o 
  -2  12  14        5.88       10.48     17.60 o 
  -1  12  14       11.76       18.22     32.28 o 
   0  12  14        2.23       16.69     12.47 o 
  -6  13  14        2.14       12.08     19.42 o 
  -5  13  14        4.73       22.05     16.70 o 
  -4  13  14        0.30      -26.60     16.36 o 
  -3  13  14        1.10       30.69     21.29 o 
  -2  13  14       39.53       26.49     30.07 o 
  -1  13  14        9.40        6.80     18.81 o 
  -5  14  14       75.33       80.59     18.71 o 
  -4  14  14       13.62        9.50     17.31 o 
  -3  14  14       48.95       75.91     18.76 o 
  -2  14  14        0.61        9.64     18.55 o 
  -9   0  15      176.94      226.50     29.57 o 
  -7   0  15       37.96       27.31     12.68 o 
  -5   0  15       51.90       72.27     16.14 o 
  -3   0  15       25.75       -2.76     20.33 o 
  -1   0  15       46.49       27.78     16.50 o 
   1   0  15       50.48       77.41     19.98 o 
  -9   1  15        3.96        1.45     16.94 o 
  -8   1  15       36.17       10.22     16.49 o 
  -7   1  15        0.09       -2.87     10.61 o 
  -6   1  15       23.64       34.48     10.58 o 
  -5   1  15       11.79       27.97     10.72 o 
  -4   1  15      563.15      596.07     19.87 o 
  -3   1  15       35.99       39.64     12.09 o 
  -2   1  15      190.80      158.84     14.25 o 
  -1   1  15       40.34       23.72     12.54 o 
   0   1  15       55.40       50.05     13.06 o 
   1   1  15       92.14      100.78     17.99 o 
  -9   2  15       16.06        5.68     29.89 o 
  -8   2  15       32.24       30.00     12.39 o 
  -7   2  15       60.66       46.55     11.19 o 
  -6   2  15        1.03       10.33     10.60 o 
  -5   2  15       94.39       99.06     11.87 o 
  -4   2  15       37.77       34.40     12.76 o 
  -3   2  15        5.16       -9.40     12.92 o 
  -2   2  15       22.67       19.44     13.35 o 
  -1   2  15        0.31       -2.89     13.44 o 
   0   2  15        7.02       13.82     20.07 o 
   1   2  15        1.25       19.97     15.14 o 
  -9   3  15        1.32        9.50     17.52 o 
  -8   3  15       12.22       10.24     12.09 o 
  -7   3  15        0.18      -14.68     10.88 o 
  -6   3  15       12.85       17.16      7.29 o 
  -5   3  15        9.62       15.54     12.26 o 
  -4   3  15      100.30       89.67     14.18 o 
  -3   3  15        3.16       -5.96     12.47 o 
  -2   3  15        2.41        8.57     12.98 o 
  -1   3  15       10.80       26.54     14.37 o 
   0   3  15       36.55       38.74     21.68 o 
   1   3  15        0.02       11.02     14.78 o 
  -8   4  15        7.49       -0.17     11.85 o 
  -7   4  15        8.13        1.76     10.27 o 
  -6   4  15        0.59        6.33      7.78 o 
  -5   4  15        4.29        0.10     12.12 o 
  -4   4  15       32.88       12.06     12.46 o 
  -3   4  15        3.31      -10.57     12.63 o 
  -2   4  15      122.16      119.07     15.31 o 
  -1   4  15        0.33       13.26     13.99 o 
   0   4  15       98.62      128.57     16.68 o 
   1   4  15       74.31       83.77     16.59 o 
  -8   5  15       21.60       26.01     12.15 o 
  -7   5  15        4.14       -0.09     10.36 o 
  -6   5  15        3.98       15.07     12.35 o 
  -5   5  15       37.03       39.56     12.98 o 
  -4   5  15       18.01       33.44     13.31 o 
  -3   5  15        1.87       15.79     13.00 o 
  -2   5  15       14.10       16.76     14.13 o 
  -1   5  15        3.48       27.53     14.16 o 
   0   5  15        0.47       -0.51     14.37 o 
  -8   6  15       16.90       -5.53     11.64 o 
  -7   6  15       12.56       11.07     10.27 o 
  -6   6  15        5.11       -5.73     12.93 o 
  -5   6  15       83.33      100.18     14.17 o 
  -4   6  15        0.05       -2.07     16.44 o 
  -3   6  15        6.50       -4.93     13.36 o 
  -2   6  15       23.71       32.86     14.50 o 
  -1   6  15       35.80       57.56     14.81 o 
   0   6  15       22.71        9.75     13.92 o 
  -8   7  15        9.96        6.11     12.06 o 
  -7   7  15       58.41       61.38     14.60 o 
  -6   7  15      112.95      150.45     20.23 o 
  -5   7  15        0.57       12.80     13.10 o 
  -4   7  15       23.34       34.87     13.64 o 
  -3   7  15        3.78      -10.30     13.59 o 
  -2   7  15       49.06       49.09     15.05 o 
  -1   7  15      105.22      103.47     15.84 o 
   0   7  15       38.42        8.11     13.98 o 
  -7   8  15        7.11       12.93     12.06 o 
  -6   8  15       58.81       74.67     17.54 o 
  -5   8  15        0.25       -7.47     17.69 o 
  -4   8  15        1.02      -13.66     12.75 o 
  -3   8  15        0.19       18.92     17.74 o 
  -2   8  15       12.00       11.06     14.61 o 
  -1   8  15       22.02        8.03     14.17 o 
   0   8  15       23.01       -2.15     14.86 o 
  -7   9  15       38.72       37.48     11.90 o 
  -6   9  15       40.24        6.70     16.09 o 
  -5   9  15      111.67      146.44     19.44 o 
  -4   9  15        0.43       17.92     16.76 o 
  -3   9  15      111.16       91.61     15.54 o 
  -2   9  15        1.14       -1.60     14.68 o 
  -1   9  15        3.34       -0.05     28.62 o 
  -6  10  15       13.90       25.20     16.82 o 
  -5  10  15        7.80       -1.80     24.28 o 
  -4  10  15       27.96       21.68     17.35 o 
  -3  10  15        0.07       12.33     18.09 o 
  -2  10  15        4.38        9.72     18.22 o 
  -6  11  15       25.35       37.21     18.09 o 
  -5  11  15        1.41        0.08     17.08 o 
  -4  11  15       13.22        4.64     17.51 o 
  -3  11  15       50.23       24.18     18.84 o 
  -2  11  15        6.13        8.84     18.81 o 
  -6   0  16       24.00       24.09     16.06 o 
  -4   0  16        5.08       42.01     16.44 o 
  -2   0  16       15.41       31.57     18.00 o 
  -7   1  16        0.61        1.70     11.48 o 
  -6   1  16       23.94       21.10     11.33 o 
  -5   1  16        7.62       -8.10     11.05 o 
  -4   1  16       20.19       16.60     11.90 o 
  -3   1  16        0.10        6.17     12.36 o 
  -2   1  16        3.33       15.61     13.16 o 
  -1   1  16       14.23        0.63     13.36 o 
  -7   2  16        3.87       27.67     12.40 o 
  -6   2  16        4.46       16.06     11.35 o 
  -5   2  16      100.31      103.03     12.85 o 
  -4   2  16      100.25      117.29     14.03 o 
  -3   2  16        3.37       12.54     12.28 o 
  -2   2  16        0.62        8.53     11.72 o 
  -1   2  16       11.12       12.59     13.28 o 
  -7   3  16       50.75       39.47     13.12 o 
  -6   3  16       55.21       40.10     12.76 o 
  -5   3  16        2.61       12.44     11.48 o 
  -4   3  16        0.36        9.51     12.99 o 
  -3   3  16        7.15       -0.56     14.93 o 
  -2   3  16        0.22      -11.33     14.39 o 
  -1   3  16        0.84        0.76     23.21 o 
  -7   4  16        0.48      -15.98     12.49 o 
  -6   4  16       56.12       45.40     13.70 o 
  -5   4  16      101.93       82.94     18.55 o 
  -4   4  16       57.24       79.61     15.11 o 
  -3   4  16       11.52       29.06     13.92 o 
  -2   4  16       69.30      102.49     16.91 o 
  -6   5  16        8.66       -7.14     15.48 o 
  -5   5  16        0.25       -3.89     13.49 o 
  -4   5  16       36.40       44.49     14.73 o 
  -3   5  16       16.62       25.42     14.30 o 
  -2   5  16        1.03       -5.67     14.86 o 
  -6   6  16       13.82        3.54     13.82 o 
  -5   6  16        0.82       38.65     14.48 o 
  -4   6  16        9.87       -5.17     14.00 o 
  -3   6  16       24.12       34.50     14.73 o 
  -2   6  16       10.91       20.62     14.71 o 
  -6   7  16       19.11        9.05     20.62 o 
  -5   7  16       29.54       33.55     14.38 o 
  -4   7  16      114.91      133.08     20.21 o 
  -3   7  16        3.36      -10.55     14.67 o 
  -5   8  16        7.63       34.41     17.88 o 
  -4   8  16       13.13       36.29     15.17 o 
                                                 
